# Supplementary material for: Genome-Wide Comparative Analysis of Aspergillus fumigatus Strains: The Reference Genome as a Matter of Concern
Source: Genes (Basel). 2018 Jul 19;9(7):363. doi: 10.3390/genes9070363 (PMC6071029; doi:10.3390/genes9070363)
Supplement: Supplementary file 1 [file genes-09-00363-s001.zip › Table S2.xlsx]

## Sheet: TabS2 pairwise proportion Af293
F12219_{1.1}	F12219_{1.1}	SL143435_{1.1}	SL143438_{1.1}	SL143436_{1.1}	AF90_{1.1}	CEA10_{1.1}	F14946G_{1.1}	CM3248_{1.1}	CM5757_{1.1}	CM237_{1.1}	F14403_{1.1}	CM7510_{1.1}	AF72_{1.1}	SL146112_{1.1}	F16311_{1.1}	IFM59365_{1.1}	F16134_{1.1}	SL143441_{1.1}	CM6126_{1.1}	F17729_{1.1}	IFM61578_{1.1}	F18085_{1.1}	IFM60514_{1.1}	IFM61407_{1.1}	IFM61610_{1.1}	IFM61118_{1.1}	F17729W_{1.1}	F17764_{1.1}	IFM58026_{1.1}	IFM59056_{1.1}	AF41_{1.1}	akuBKU80_{1.1}	IFM58401_{1.1}	IFM59359_{1.2}	IFM59777_{1.2}	IFM59073_{1.2}	IFM62516_{1.2}	IFM55369_{1.2}	IFM58029_{1.2}	ATCC204305_{1.2}	12-7504462_{1.3}	CM6458_{1.3}	08-19-02-30_{1.3}	IFM59361_{1.3}	09-7500806_{1.3}	CM7555_{1.3}	SL143437_{1.3}	SL143439_{1.3}	CM2141_{2.2}
SL143435_{1.1}	0.0579759
SL143438_{1.1}	0.0579108	0.000260403
SL143436_{1.1}	0.0723524	0.076895	0.0768588
AF90_{1.1}	0.079358	0.0722186	0.0721752	0.048681
CEA10_{1.1}	0.0526775	0.0311544	0.0311327	0.074942	0.0699509
F14946G_{1.1}	0.0690322	0.0736146	0.0735423	0.0588042	0.0814557	0.0708478
CM3248_{1.1}	0.0527932	0.0365758	0.0365469	0.0743669	0.0716941	0.0349556	0.0714735
CM5757_{1.1}	0.0664897	0.0445977	0.0445398	0.0817667	0.0694265	0.0485652	0.080613	0.0441492
CM237_{1.1}	0.0714265	0.0732674	0.0732095	0.0578602	0.0827758	0.071195	0.0370532	0.073488	0.0818101
F14403_{1.1}	0.0542507	0.0485472	0.0484821	0.0687718	0.0700811	0.0406736	0.0637627	0.0437659	0.0554081	0.0649417
CM7510_{1.1}	0.0754338	0.0587318	0.0587101	0.0822477	0.0775532	0.0539071	0.0807793	0.0581929	0.0618097	0.0848011	0.0638423
AF72_{1.1}	0.000499107	0.0581061	0.0580338	0.072526	0.0795388	0.0527932	0.0691986	0.0529089	0.0666633	0.0716073	0.0543954	0.075593
SL146112_{1.1}	0.0579868	0.000321888	0.00026402	0.0768986	0.0721932	0.0311508	0.0735965	0.0365867	0.0445507	0.073271	0.0485291	0.0587572	0.0581025
F16311_{1.1}	0.0657772	0.0768516	0.0767792	0.0493428	0.065524	0.0728406	0.057824	0.0745224	0.082906	0.0514261	0.0637772	0.0862984	0.0659074	0.0768335
IFM59365_{1.1}	0.0554334	0.0363408	0.0362974	0.0759944	0.0710323	0.0312665	0.0727864	0.0249481	0.0453536	0.0737991	0.0431655	0.0548511	0.0555781	0.0362865	0.0752892
F16134_{1.1}	0.0499107	0.038764	0.0387278	0.0749239	0.0730359	0.0323841	0.0690178	0.0330134	0.0473717	0.0701462	0.0354908	0.0570284	0.0500336	0.0387386	0.0728153	0.0360767
SL143441_{1.1}	0.0710106	0.0552598	0.0552236	0.0709816	0.0639652	0.0537118	0.0771698	0.054012	0.0530572	0.0764357	0.0589742	0.0555455	0.0711589	0.0552128	0.0825371	0.0527823	0.0545111
CM6126_{1.1}	0.0655566	0.0719582	0.0719148	0.0580447	0.0819041	0.0700124	0.0274292	0.0692312	0.0798028	0.0368145	0.0606451	0.082179	0.0657012	0.0719401	0.0527028	0.0719545	0.0679328	0.0762295
F17729_{1.1}	0.0690178	0.0736363	0.073564	0.0588403	0.0814918	0.0708768	0.000267637	0.0715242	0.0806636	0.0370532	0.0638133	0.0807721	0.0691407	0.073611	0.0578747	0.0728443	0.0690322	0.0771698	0.0274364
IFM61578_{1.1}	0.0552128	0.0451113	0.0451258	0.0774737	0.0725585	0.038858	0.0735206	0.0388978	0.0486557	0.0736074	0.0490065	0.0592743	0.0553285	0.0451221	0.0743669	0.0291869	0.0405108	0.053408	0.0715531	0.0735567
F18085_{1.1}	0.065741	0.0767648	0.0766997	0.0493428	0.0655168	0.0727394	0.0578385	0.0744935	0.082877	0.0514044	0.063741	0.0862623	0.0659219	0.0767684	0.000448473	0.0752602	0.0727936	0.0825117	0.0527172	0.0578674	0.0744031
IFM60514_{1.1}	0.069969	0.0685006	0.0684572	0.0705802	0.0751481	0.0640918	0.0628694	0.0649128	0.0725441	0.0612997	0.0560518	0.0780487	0.0701209	0.068497	0.0703777	0.0610104	0.0623015	0.0721643	0.0572056	0.0629345	0.0633468	0.0703632
IFM61407_{1.1}	0.0643811	0.0593069	0.0592563	0.071412	0.0740016	0.0542543	0.0645801	0.0551911	0.0648586	0.0632853	0.0506376	0.0723958	0.064533	0.0592816	0.0707176	0.0508908	0.0527064	0.066081	0.0602689	0.0646452	0.0555925	0.0707176	0.0164054
IFM61610_{1.1}	0.0666814	0.0708876	0.0708297	0.0652998	0.0793543	0.0659689	0.0652528	0.0660991	0.0731227	0.068808	0.0653649	0.0766671	0.0668405	0.070884	0.0720016	0.0673107	0.066609	0.0689274	0.0627789	0.0652817	0.0673324	0.0719871	0.0649273	0.0652781
IFM61118_{1.1}	0.0580085	0.0434078	0.0433716	0.0745658	0.0747358	0.0386482	0.0718316	0.0376862	0.0540771	0.0753398	0.0519541	0.0617735	0.058117	0.0434114	0.0756364	0.0338705	0.0417622	0.0597337	0.0720811	0.0718677	0.045907	0.0755857	0.0662799	0.0566848	0.068421
F17729W_{1.1}	0.0689888	0.0736074	0.0735423	0.0587897	0.0814267	0.0708551	0.000318271	0.071488	0.0806274	0.0369954	0.0637844	0.0807142	0.069148	0.0735965	0.0578891	0.0728226	0.0690105	0.0771264	0.0274002	0.00027487	0.0735278	0.0578457	0.0628766	0.0645728	0.0652528	0.0718243
F17764_{1.1}	0.0321526	0.0480119	0.0480119	0.0781644	0.0785912	0.0413535	0.0686742	0.0432704	0.0560446	0.0712059	0.0447894	0.0628838	0.0322322	0.0480878	0.0722475	0.0417622	0.0396175	0.0571766	0.066609	0.0687104	0.0456357	0.0722692	0.0649454	0.0568909	0.0674988	0.0482289	0.0686887
IFM58026_{1.1}	0.0513646	0.0409412	0.0409195	0.0759872	0.0728768	0.0325758	0.0696941	0.0334944	0.0495309	0.0709527	0.0420986	0.0587644	0.0515093	0.0408942	0.0709961	0.0313569	0.033744	0.0580483	0.0680702	0.0697375	0.0362178	0.0709961	0.0634263	0.0543737	0.0659291	0.0402432	0.0696796	0.0443301
IFM59056_{1.1}	0.064609	0.0511186	0.051068	0.0805587	0.0721969	0.046218	0.074743	0.0511946	0.0504459	0.0740125	0.0562906	0.0597662	0.0647392	0.051115	0.0786636	0.0499215	0.0469522	0.0527353	0.0755423	0.074772	0.0506666	0.0786925	0.0734772	0.066468	0.070591	0.0546305	0.074772	0.0552743	0.0477732
AF41_{1.1}	0.000339971	0.0580266	0.0579615	0.0724681	0.0794375	0.0527426	0.0691263	0.0528366	0.0665476	0.0714771	0.0543231	0.0755496	0.000491873	0.0580157	0.0658278	0.0554985	0.0499468	0.0711155	0.0656434	0.0690756	0.0552272	0.0658351	0.0700268	0.0644173	0.0667392	0.0580519	0.0690756	0.0321454	0.051408	0.0646669
akuBKU80_{1.1}	0.0527498	0.0311688	0.0311906	0.0750649	0.070016	0.000419539	0.0709925	0.034999	0.0486376	0.0713035	0.0407821	0.0539722	0.0528728	0.0312014	0.0729564	0.0313244	0.0323913	0.0537552	0.0701281	0.0710214	0.0389014	0.0728551	0.0642075	0.0543845	0.0660919	0.0387061	0.0709708	0.0413969	0.0326843	0.046312	0.0528004
IFM58401_{1.1}	0.066855	0.0544677	0.0544388	0.0794882	0.076432	0.0515635	0.0779004	0.0518058	0.053314	0.0792241	0.0594082	0.0607283	0.0670286	0.0544279	0.0820958	0.0521422	0.0516648	0.0572888	0.0784429	0.0779583	0.0549379	0.0820813	0.0757304	0.0691118	0.0697483	0.0526413	0.077886	0.0598675	0.0525075	0.0511982	0.0669128	0.0516286
IFM59359_{1.2}	0.0703523	0.0583521	0.0583304	0.0836619	0.0761499	0.057249	0.0822332	0.0589922	0.0528908	0.0809891	0.0652926	0.0652094	0.0705115	0.0583485	0.0864901	0.0577445	0.0588186	0.0556106	0.0837884	0.0822839	0.0583882	0.0864684	0.0785804	0.0725151	0.0721679	0.0611623	0.0822477	0.0630574	0.0583593	0.0531151	0.0703957	0.0572851	0.0281091
IFM59777_{1.2}	0.0734157	0.0602292	0.060193	0.0863889	0.0764791	0.0619688	0.0857812	0.0642075	0.0525762	0.0816365	0.0687718	0.0693216	0.0736038	0.0602183	0.0870435	0.0615131	0.0634336	0.0577734	0.0866276	0.0858174	0.0642292	0.086935	0.0803381	0.0751336	0.0773796	0.0678062	0.0857595	0.067506	0.0625294	0.0591695	0.0734591	0.0619399	0.0597228	0.050511
IFM59073_{1.2}	0.0650068	0.0605257	0.0604534	0.0843563	0.0738135	0.0613395	0.0840597	0.0631334	0.0539542	0.0821681	0.0695169	0.0688623	0.0651587	0.0605149	0.0863852	0.0616903	0.0631695	0.0578747	0.0864033	0.0840742	0.0635855	0.0863491	0.0794592	0.0749311	0.0752928	0.0687465	0.0840163	0.0656325	0.0629742	0.0598603	0.0650647	0.0613974	0.0603738	0.046001	0.0263767
IFM62516_{1.2}	0.0833617	0.0719654	0.071922	0.0931376	0.0869205	0.0721281	0.0917127	0.0744501	0.0665548	0.0902407	0.0741029	0.0783344	0.0835208	0.0719328	0.0961504	0.0718533	0.0732095	0.0705404	0.0931015	0.0917705	0.0725513	0.0961793	0.085	0.0810253	0.0850254	0.0777702	0.0917271	0.0784465	0.0715025	0.0687501	0.0834051	0.0721643	0.0692746	0.064005	0.0593286	0.0618097
IFM55369_{1.2}	0.0764971	0.062099	0.0620773	0.089369	0.0746164	0.0641786	0.0889784	0.0661606	0.0513754	0.0851917	0.0722113	0.071535	0.0766563	0.0620881	0.0921973	0.0649562	0.0662148	0.0537986	0.0898464	0.0890291	0.0639291	0.0921756	0.08334	0.0781464	0.0765984	0.0706525	0.0889929	0.0693107	0.0655023	0.0566197	0.0765405	0.0642292	0.0608331	0.0327783	0.0391799	0.0299211	0.0587318
IFM58029_{1.2}	0.0712601	0.0590863	0.0590573	0.0866348	0.0733723	0.0571658	0.082472	0.0593177	0.0538457	0.0803779	0.0628585	0.0684716	0.0713686	0.059061	0.0863672	0.0599326	0.0591044	0.0590501	0.0833472	0.0825298	0.0594516	0.086378	0.0767322	0.0713072	0.0775315	0.0639508	0.0824864	0.0625077	0.056135	0.0549451	0.0713072	0.057202	0.0592707	0.0565727	0.0550753	0.0572526	0.0669924	0.0529813
ATCC204305_{1.2}	0.0761029	0.0600664	0.0600519	0.0857306	0.0721824	0.0606595	0.0858174	0.0612889	0.0503772	0.0847505	0.069242	0.0676253	0.0762548	0.0600845	0.0919333	0.0602834	0.0624028	0.0542507	0.0872062	0.0858753	0.062269	0.0919333	0.0816871	0.0758606	0.0775785	0.0671407	0.0858536	0.0683668	0.0629634	0.0546775	0.076168	0.0607391	0.0599109	0.0514622	0.0510065	0.0505074	0.0633178	0.0417224	0.05237
12-7504462_{1.3}	0.0788769	0.0657519	0.0657302	0.0844539	0.0752566	0.0646669	0.0845986	0.0660738	0.0556323	0.0837378	0.0727141	0.0707791	0.079065	0.06577	0.087492	0.0662474	0.0671009	0.0572381	0.0848011	0.084642	0.0692673	0.0874775	0.0857415	0.0800849	0.0765767	0.0682546	0.0845986	0.0741354	0.0662655	0.0546956	0.0789493	0.0646958	0.0581134	0.0547354	0.0494333	0.0534406	0.0664246	0.050511	0.0579289	0.0536323
CM6458_{1.3}	0.0694373	0.0701751	0.0701534	0.0778679	0.0852351	0.0701824	0.0681136	0.0714012	0.0718026	0.0695133	0.0681389	0.0772277	0.0695747	0.070186	0.0727285	0.0714844	0.0670539	0.0719075	0.0716688	0.068063	0.0691661	0.0726779	0.0764031	0.0740956	0.0753362	0.074866	0.068063	0.0709636	0.0689635	0.0698062	0.0694662	0.0702113	0.070157	0.0728262	0.0736399	0.0764212	0.0814774	0.077282	0.0704066	0.0735821	0.0767684
08-19-02-30_{1.3}	0.0803923	0.0709093	0.0708804	0.0956115	0.0913438	0.0676796	0.0921792	0.0677375	0.0700775	0.0925337	0.0727321	0.0827938	0.080537	0.0709129	0.0976839	0.0702221	0.0518818	0.0744211	0.093984	0.0922226	0.0703885	0.0977056	0.0885191	0.0818535	0.0891267	0.0737846	0.0922081	0.0720124	0.0677447	0.0657374	0.0804213	0.0677809	0.0700594	0.0727177	0.0760161	0.0764791	0.0872135	0.0745441	0.0749745	0.0755568	0.0752241	0.0868229
IFM59361_{1.3}	0.0779764	0.0649237	0.0648947	0.087492	0.0743452	0.0637627	0.087369	0.0658025	0.0516069	0.0872315	0.0715676	0.070667	0.0781283	0.06492	0.0915969	0.0644462	0.0658857	0.0554949	0.0884504	0.0874196	0.0651009	0.091568	0.0838644	0.0782115	0.0753145	0.0700919	0.0873979	0.0705079	0.0656253	0.0546775	0.0779908	0.0637555	0.0582834	0.0513646	0.0483772	0.0511259	0.0618856	0.043784	0.0554949	0.0454115	0.047784	0.0742765	0.0750866
09-7500806_{1.3}	0.0699762	0.057777	0.0577409	0.0830723	0.0758968	0.0554804	0.0788733	0.0593394	0.0538059	0.0775532	0.0609127	0.0663667	0.070157	0.0577589	0.0846094	0.0557408	0.0555998	0.0569524	0.0799041	0.0789167	0.0562363	0.0846239	0.0743054	0.0690612	0.0730974	0.0632853	0.0789023	0.0622617	0.0552453	0.0520301	0.0700051	0.055531	0.0571803	0.0546883	0.0548402	0.0558927	0.0642763	0.0532489	0.0565003	0.0526449	0.0550102	0.0723054	0.0708985	0.051408
CM7555_{1.3}	0.0864395	0.0682438	0.0682004	0.0927543	0.0809276	0.0692782	0.0949026	0.0729238	0.0608512	0.0907723	0.0799511	0.0753362	0.0865769	0.0682112	0.0967146	0.0707176	0.0725188	0.0631442	0.0961395	0.0949098	0.0697303	0.0967218	0.0906855	0.0849313	0.0871664	0.076555	0.0948809	0.0783236	0.0727972	0.0624426	0.0864467	0.0693577	0.0560121	0.054956	0.0590103	0.0606053	0.0691154	0.0534189	0.0630827	0.0584678	0.0564678	0.0802151	0.0605257	0.0534333	0.0589778
SL143437_{1.3}	0.102342	0.091275	0.0912823	0.108668	0.0966784	0.0916295	0.109355	0.0961793	0.0824611	0.107322	0.0962589	0.0937706	0.102537	0.0912859	0.114122	0.0942697	0.092219	0.0830506	0.109641	0.109384	0.0919731	0.114107	0.104476	0.101387	0.10466	0.0982951	0.109341	0.0953041	0.0940057	0.0841031	0.1024	0.0916656	0.0863744	0.0798643	0.0760559	0.0742548	0.0895173	0.0733397	0.0803923	0.0773543	0.0794954	0.0989099	0.0555564	0.076678	0.0819584	0.0646922
SL143439_{1.3}	0.0781536	0.0642871	0.0642654	0.0845588	0.0787178	0.0572417	0.087199	0.0631008	0.057466	0.0880164	0.0688044	0.0721318	0.0782983	0.0643414	0.0912208	0.059929	0.0618892	0.0627717	0.0885951	0.0872062	0.0623268	0.0912063	0.0839729	0.0777087	0.0754085	0.0668984	0.0871845	0.0680557	0.0609561	0.0586667	0.0781898	0.0572562	0.0623847	0.061108	0.0629959	0.0628043	0.0720088	0.0593141	0.0666705	0.0616505	0.0610248	0.0805117	0.0536214	0.0589922	0.0611623	0.0547896	0.0669273
CM2141_{2.2}	0.147529	0.143005	0.142947	0.14834	0.145019	0.145095	0.149186	0.144379	0.143077	0.149218	0.147403	0.140495	0.147717	0.14303	0.149996	0.145754	0.147537	0.143475	0.150401	0.149193	0.145569	0.149989	0.152412	0.150477	0.14762	0.143793	0.149164	0.147974	0.146842	0.141291	0.147609	0.145189	0.142025	0.141077	0.141027	0.141236	0.148018	0.141099	0.142962	0.142622	0.140697	0.146206	0.159978	0.142962	0.142672	0.147244	0.152195	0.149616
12-7505446_{2.2}	0.14286	0.140329	0.140285	0.140705	0.139732	0.140737	0.140976	0.139728	0.14014	0.142332	0.139819	0.130773	0.143041	0.140354	0.140632	0.140954	0.140372	0.139522	0.141244	0.141012	0.139978	0.140654	0.145519	0.14405	0.14162	0.13716	0.140998	0.141305	0.140853	0.137551	0.14294	0.140788	0.137124	0.138618	0.138712	0.139544	0.144318	0.141225	0.138347	0.140849	0.140036	0.141211	0.155826	0.142998	0.139146	0.147334	0.147428	0.148148	0.09504
CM5419_{2.2}	0.149171	0.144491	0.144419	0.146072	0.143164	0.14601	0.148094	0.144846	0.144549	0.149819	0.147537	0.139511	0.149338	0.144488	0.150535	0.146499	0.14822	0.143428	0.149501	0.148123	0.147526	0.15052	0.151034	0.150105	0.145678	0.144651	0.148094	0.149692	0.147743	0.143435	0.149244	0.146112	0.14218	0.141829	0.141486	0.141211	0.147768	0.142354	0.143772	0.142151	0.142213	0.147631	0.161765	0.143287	0.144672	0.148922	0.152643	0.149406	0.0601351
12-7505220_{2.2}	0.121974	0.118867	0.11886	0.122397	0.122278	0.121395	0.117619	0.119489	0.118715	0.117851	0.117388	0.113561	0.122147	0.1189	0.123688	0.121196	0.119869	0.11708	0.117525	0.117684	0.120053	0.123681	0.121822	0.121554	0.120075	0.119811	0.117626	0.121384	0.120469	0.115514	0.122039	0.121438	0.115189	0.116064	0.117757	0.119232	0.125211	0.118375	0.117829	0.119037	0.118031	0.120491	0.133388	0.120903	0.11452	0.124354	0.131055	0.125894	0.104852
08-19-02-46_{2.2}	0.141909	0.138593	0.138549	0.13881	0.137685	0.139356	0.13682	0.138535	0.138636	0.140784	0.137196	0.128701	0.142075	0.138625	0.139327	0.139645	0.138947	0.13916	0.138303	0.136856	0.14064	0.139312	0.141862	0.141287	0.139518	0.136549	0.136828	0.141019	0.139735	0.137045	0.141974	0.139421	0.135862	0.138473	0.138028	0.139569	0.142943	0.141569	0.138079	0.139887	0.138379	0.138256	0.15362	0.141182	0.136198	0.144253	0.145356	0.14592	0.0904757
08-19-02-61_{2.2}	0.141518	0.138473	0.138437	0.140914	0.1392	0.139359	0.138216	0.137612	0.138039	0.140614	0.137193	0.130404	0.141692	0.138513	0.139913	0.139536	0.137981	0.138791	0.139873	0.13826	0.13971	0.13992	0.143168	0.142271	0.141251	0.136401	0.138238	0.139815	0.139743	0.136983	0.141591	0.139424	0.136553	0.138426	0.137287	0.1392	0.142943	0.140394	0.13758	0.138546	0.138253	0.138715	0.153985	0.14077	0.136853	0.144987	0.145667	0.147352	0.0900309
08-12-12-13_{2.2}	0.146126	0.14392	0.143869	0.140864	0.139645	0.144694	0.14205	0.143207	0.142817	0.143602	0.14324	0.133182	0.146278	0.143931	0.140065	0.144488	0.144542	0.142003	0.143084	0.142086	0.143468	0.140086	0.146763	0.146065	0.141887	0.141005	0.142057	0.144582	0.144191	0.140101	0.146198	0.144773	0.140882	0.141298	0.141696	0.142513	0.145428	0.1426	0.140632	0.142806	0.140216	0.142137	0.156249	0.144589	0.139873	0.146379	0.146632	0.147182	0.0891267
08-36-03-25_{2.2}	0.145439	0.143486	0.143435	0.140173	0.139258	0.144036	0.141099	0.143855	0.143641	0.142792	0.143052	0.132629	0.145627	0.143497	0.140726	0.145164	0.144419	0.142216	0.142159	0.141142	0.1443	0.140734	0.146622	0.145927	0.140795	0.141334	0.141077	0.144466	0.144379	0.140524	0.145519	0.144101	0.140028	0.141222	0.141649	0.142376	0.145023	0.143066	0.140502	0.14269	0.139974	0.142383	0.156539	0.144303	0.140292	0.146936	0.146781	0.147689	0.0913582
08-31-08-91_{2.2}	0.1446	0.143074	0.143045	0.139244	0.13826	0.144354	0.141121	0.142665	0.143244	0.142235	0.142556	0.132571	0.144788	0.143092	0.141356	0.144292	0.143678	0.142321	0.142415	0.141157	0.143967	0.141356	0.146191	0.145609	0.142546	0.140462	0.141142	0.144094	0.144271	0.140719	0.144694	0.144397	0.140018	0.140542	0.140882	0.141725	0.144665	0.142318	0.140857	0.141848	0.140415	0.141254	0.155696	0.144028	0.139102	0.146151	0.146368	0.147059	0.0862225
08-19-02-10_{2.2}	0.13881	0.136571	0.136506	0.137037	0.135905	0.137508	0.13554	0.135793	0.135656	0.138318	0.135251	0.126621	0.138983	0.136574	0.138961	0.137482	0.136658	0.135323	0.136773	0.135576	0.136007	0.13894	0.140716	0.139699	0.136979	0.134404	0.135518	0.137233	0.137345	0.133403	0.138889	0.137594	0.13337	0.134585	0.136104	0.136321	0.140318	0.136958	0.134806	0.13673	0.134665	0.136383	0.150926	0.138578	0.133902	0.141631	0.144231	0.142437	0.0942914
10-01-02-27_{2.2}	0.12839	0.122892	0.122871	0.127236	0.1229	0.124328	0.12758	0.121688	0.121561	0.129829	0.125493	0.120983	0.128578	0.122925	0.130191	0.123391	0.123124	0.123601	0.130119	0.127616	0.122513	0.130184	0.130773	0.128372	0.128592	0.121894	0.127587	0.12554	0.12303	0.122086	0.128433	0.124408	0.12201	0.121496	0.121156	0.122415	0.128111	0.121442	0.118831	0.121999	0.12193	0.127005	0.136079	0.124571	0.120324	0.12797	0.12826	0.128328	0.0990763
Afu942-09_{2.2}	0.135706	0.133562	0.133526	0.132744	0.13278	0.135833	0.132712	0.133746	0.133131	0.134889	0.133862	0.129554	0.135887	0.13358	0.136111	0.135008	0.135106	0.132657	0.135439	0.132748	0.134231	0.136111	0.137638	0.136766	0.134332	0.132495	0.132697	0.135601	0.135363	0.131323	0.135764	0.135898	0.131847	0.131319	0.131247	0.132072	0.134922	0.132028	0.131504	0.132661	0.131793	0.133294	0.147978	0.134151	0.130176	0.139829	0.137949	0.14013	0.0931774
Afu124-E11_{2.2}	0.135656	0.13354	0.133504	0.132672	0.132759	0.135808	0.132672	0.133717	0.13311	0.134853	0.133862	0.129529	0.135844	0.133565	0.136039	0.134961	0.13507	0.132665	0.135381	0.132708	0.134216	0.136068	0.137565	0.13673	0.134289	0.132469	0.132686	0.135554	0.135334	0.131283	0.135728	0.13588	0.131808	0.131319	0.131218	0.132035	0.134889	0.132028	0.131475	0.132639	0.1318	0.13324	0.147963	0.134115	0.130169	0.139779	0.137876	0.140068	0.0930979
Afu257-E11_{2.2}	0.135732	0.13358	0.133544	0.132712	0.132806	0.135844	0.132752	0.133793	0.133171	0.134907	0.133887	0.129572	0.135905	0.133598	0.136108	0.135041	0.135131	0.132683	0.135464	0.132766	0.134256	0.136101	0.137641	0.136806	0.134365	0.132542	0.13273	0.135634	0.135395	0.131348	0.135797	0.135902	0.131858	0.131381	0.131272	0.132082	0.13494	0.13209	0.131536	0.132708	0.131833	0.133305	0.147974	0.134177	0.130202	0.139869	0.137931	0.14014	0.0931738
Afu166-E11_{2.2}	0.135721	0.133547	0.133518	0.132723	0.132766	0.135829	0.132708	0.133746	0.133131	0.134889	0.133855	0.129551	0.135894	0.133565	0.136097	0.134998	0.135077	0.13265	0.135432	0.132744	0.134224	0.136097	0.137609	0.136759	0.134318	0.132484	0.132701	0.135576	0.135348	0.131312	0.135786	0.135873	0.131822	0.131348	0.131225	0.132043	0.134903	0.132057	0.131497	0.132668	0.131808	0.133276	0.147963	0.134137	0.130169	0.139829	0.137927	0.140119	0.093134
Afu591-12_{2.2}	0.135652	0.133529	0.133486	0.132719	0.13277	0.135779	0.132701	0.133728	0.133113	0.134856	0.133844	0.129529	0.135833	0.133547	0.136115	0.134976	0.135066	0.132639	0.135413	0.13273	0.134205	0.136093	0.137591	0.136741	0.134314	0.132477	0.132701	0.135562	0.135337	0.13129	0.135717	0.135844	0.131793	0.131301	0.131214	0.132032	0.134896	0.13201	0.131478	0.132643	0.131797	0.133233	0.147938	0.134111	0.130166	0.139782	0.137894	0.140075	0.0930942
Afu218-E11_{2.2}	0.135667	0.133551	0.133515	0.132683	0.132762	0.1358	0.132679	0.133743	0.13312	0.134849	0.133873	0.129529	0.135847	0.133576	0.136057	0.13499	0.135095	0.132654	0.135399	0.132715	0.134213	0.136057	0.137605	0.13677	0.134299	0.132491	0.132686	0.135569	0.135359	0.131305	0.135732	0.135866	0.131829	0.131316	0.131214	0.132039	0.134911	0.132025	0.131493	0.132665	0.131818	0.133218	0.147974	0.13414	0.130173	0.139797	0.137887	0.140104	0.093087
Afu1042-09_{2.2}	0.135699	0.133583	0.13354	0.132723	0.132802	0.135858	0.132744	0.133753	0.133131	0.134875	0.133898	0.129522	0.135894	0.133601	0.136119	0.135026	0.135113	0.132665	0.135432	0.132766	0.134252	0.136104	0.13763	0.136795	0.134318	0.132506	0.132723	0.135605	0.135384	0.131327	0.135786	0.135916	0.131844	0.131348	0.131225	0.132057	0.13494	0.132057	0.131518	0.13269	0.131844	0.133269	0.147978	0.134151	0.13022	0.139829	0.137949	0.14014	0.0931268
Afu343-P-11_{2.2}	0.135475	0.133294	0.133251	0.132527	0.132571	0.13558	0.13248	0.133507	0.132871	0.134621	0.133645	0.129316	0.135656	0.133312	0.135902	0.134777	0.134838	0.132412	0.135178	0.132516	0.133992	0.135902	0.137392	0.136535	0.134072	0.132256	0.13248	0.135341	0.13511	0.131055	0.13554	0.135652	0.131609	0.131088	0.130987	0.131811	0.13469	0.131797	0.131251	0.132437	0.131619	0.133037	0.147739	0.133884	0.129959	0.139583	0.13771	0.139884	0.0930255
Af65_{2.1}	0.142647	0.13937	0.139348	0.138137	0.137319	0.14141	0.137301	0.139876	0.139327	0.139746	0.140484	0.13095	0.14282	0.139395	0.140553	0.140759	0.141218	0.138119	0.138773	0.137345	0.140408	0.14056	0.143157	0.142397	0.138705	0.137291	0.137309	0.141142	0.141121	0.136748	0.142705	0.141453	0.137421	0.137544	0.137696	0.138535	0.141508	0.138546	0.137898	0.139131	0.136017	0.138947	0.152893	0.140289	0.136195	0.143323	0.143052	0.144491	0.0883997
F5211G_{2.1}	0.142271	0.139782	0.139732	0.137706	0.137026	0.141052	0.13762	0.141001	0.139942	0.139536	0.139938	0.131388	0.14243	0.139779	0.139544	0.14218	0.140914	0.13941	0.139207	0.137641	0.141099	0.1395	0.143012	0.142332	0.139594	0.138585	0.137627	0.141453	0.141764	0.136998	0.142343	0.141131	0.137439	0.137866	0.137732	0.139139	0.141518	0.139446	0.137562	0.139801	0.135913	0.138553	0.15247	0.14052	0.136979	0.142998	0.141678	0.144238	0.087756
F17582_{2.1}	0.140068	0.139048	0.139019	0.136983	0.13596	0.139211	0.13779	0.138245	0.138448	0.13788	0.138108	0.130824	0.14022	0.139059	0.138502	0.139634	0.13911	0.137066	0.138954	0.137819	0.13864	0.138488	0.1432	0.142032	0.137985	0.136122	0.137811	0.139305	0.139815	0.135685	0.140133	0.139276	0.13524	0.136433	0.136484	0.136914	0.140368	0.137916	0.135598	0.137829	0.135019	0.136542	0.150973	0.139764	0.135692	0.142086	0.141348	0.143623	0.0885372
ATCC46645_{2.1}	0.142253	0.139678	0.139656	0.136864	0.136184	0.140994	0.137623	0.139873	0.140332	0.139428	0.139826	0.131091	0.142405	0.139688	0.139641	0.141265	0.140878	0.138376	0.139139	0.137623	0.140679	0.139591	0.143066	0.14277	0.138357	0.137717	0.137587	0.141573	0.141153	0.136632	0.142339	0.141023	0.136987	0.137471	0.138155	0.139012	0.142046	0.139171	0.137338	0.139432	0.136249	0.139121	0.152586	0.140842	0.137146	0.142745	0.141989	0.143793	0.0884938
F16216_{2.1}	0.143421	0.14137	0.141334	0.138448	0.137121	0.142502	0.13954	0.140621	0.14064	0.141508	0.140972	0.132437	0.143573	0.141374	0.140647	0.142423	0.141652	0.139916	0.14098	0.139598	0.141602	0.140669	0.144419	0.144119	0.139978	0.138603	0.139583	0.142875	0.14264	0.137786	0.143471	0.142567	0.138068	0.138813	0.139283	0.139931	0.143301	0.140437	0.13865	0.139819	0.137547	0.140159	0.15379	0.142028	0.137862	0.144332	0.143674	0.144784	0.0911991
12-7504652_{2.1}	0.141808	0.140209	0.140202	0.136401	0.136542	0.140716	0.13694	0.140191	0.139801	0.138882	0.139609	0.132111	0.141996	0.140242	0.138206	0.141565	0.140263	0.13907	0.138274	0.136983	0.140278	0.138234	0.142802	0.142263	0.139197	0.137063	0.136969	0.140925	0.14086	0.137063	0.141887	0.140766	0.13639	0.137573	0.137728	0.139207	0.141562	0.139558	0.137497	0.139518	0.135999	0.138553	0.15179	0.140546	0.136904	0.142893	0.140958	0.143244	0.0902949
12-7505054_{2.1}	0.142831	0.140661	0.140625	0.136578	0.135829	0.141638	0.138115	0.139757	0.140397	0.1406	0.140455	0.131583	0.143019	0.140672	0.139247	0.141439	0.1409	0.138625	0.139757	0.138159	0.141312	0.13924	0.143348	0.142737	0.139547	0.137515	0.13813	0.141761	0.14201	0.137565	0.142911	0.141703	0.13728	0.138064	0.13894	0.139142	0.142473	0.139518	0.13852	0.139489	0.136694	0.139735	0.153363	0.141273	0.137229	0.143811	0.142582	0.1446	0.0896475
F12041_{2.1}	0.141587	0.139052	0.139008	0.135334	0.135142	0.140517	0.136111	0.138914	0.138242	0.138216	0.138849	0.13014	0.141739	0.139063	0.137555	0.139276	0.140014	0.137012	0.13792	0.136162	0.139504	0.137547	0.142177	0.141385	0.137779	0.136205	0.136119	0.139746	0.140155	0.135489	0.141638	0.140574	0.136643	0.13639	0.136998	0.137649	0.140853	0.137508	0.136893	0.13848	0.135547	0.137189	0.151349	0.139207	0.135421	0.141927	0.142741	0.142578	0.0872279
F12636_{2.1}	0.141222	0.139229	0.139193	0.136817	0.136245	0.140267	0.136571	0.139526	0.139117	0.139359	0.139229	0.130639	0.141395	0.139247	0.139262	0.141005	0.139583	0.138108	0.138238	0.136607	0.139956	0.139291	0.142379	0.14171	0.138546	0.137157	0.136578	0.14026	0.140585	0.136314	0.141309	0.140303	0.136144	0.136647	0.136842	0.13792	0.140838	0.138571	0.137616	0.13903	0.13571	0.13762	0.151562	0.139403	0.13588	0.142282	0.141041	0.143131	0.0868735
F14513G_{2.1}	0.141504	0.139005	0.138954	0.135207	0.135095	0.140437	0.136054	0.138853	0.138159	0.138155	0.138788	0.130086	0.141656	0.139001	0.137464	0.139218	0.13996	0.136951	0.137858	0.136097	0.13945	0.137471	0.142144	0.141345	0.137688	0.136177	0.136075	0.139688	0.140101	0.135428	0.141555	0.140509	0.136592	0.1363	0.136947	0.137609	0.140788	0.137417	0.13682	0.138426	0.135486	0.137124	0.151287	0.139149	0.135337	0.141844	0.142679	0.14252	0.0871592
F14532_{2.1}	0.143312	0.141388	0.141352	0.140046	0.139142	0.142347	0.137967	0.141725	0.140755	0.139887	0.141012	0.132336	0.143443	0.141377	0.140994	0.142665	0.14192	0.13984	0.139432	0.137996	0.141204	0.140914	0.143631	0.143139	0.140242	0.139345	0.137967	0.142426	0.142379	0.137837	0.143348	0.142397	0.139023	0.139363	0.139471	0.140719	0.142781	0.140636	0.138715	0.141074	0.137598	0.139446	0.154582	0.141891	0.1372	0.145388	0.144517	0.146148	0.0868012
F15390_{2.1}	0.143283	0.141301	0.141273	0.14005	0.139088	0.142339	0.137894	0.141725	0.140763	0.13988	0.141008	0.132307	0.143428	0.14132	0.140929	0.142643	0.141869	0.139848	0.139403	0.137938	0.141124	0.140878	0.143551	0.143074	0.140249	0.139352	0.137923	0.142423	0.14235	0.137837	0.143341	0.142361	0.138994	0.139348	0.139428	0.140726	0.142773	0.140614	0.138708	0.141037	0.137511	0.139359	0.15456	0.141891	0.137142	0.145424	0.144466	0.146148	0.0867288
F13952_{2.1}	0.141688	0.139233	0.139189	0.135392	0.135272	0.140672	0.136245	0.139074	0.138394	0.138318	0.139001	0.130267	0.141848	0.139244	0.137641	0.139403	0.140166	0.137142	0.138014	0.136253	0.139641	0.13767	0.142321	0.141529	0.137866	0.136368	0.136231	0.139887	0.140292	0.135601	0.141754	0.140744	0.13677	0.136527	0.137092	0.137743	0.140994	0.137645	0.13703	0.138611	0.135692	0.13728	0.151486	0.139345	0.135558	0.142007	0.142835	0.142734	0.0873581
F13535_{2.1}	0.141594	0.13911	0.139066	0.135312	0.135142	0.14056	0.136126	0.138958	0.138263	0.138202	0.138893	0.130126	0.141768	0.139113	0.137555	0.139319	0.14005	0.137019	0.137898	0.136133	0.139555	0.137569	0.142213	0.141421	0.137757	0.136249	0.136104	0.139768	0.140177	0.135511	0.141667	0.140625	0.136672	0.136419	0.136998	0.137641	0.140875	0.137536	0.136914	0.138517	0.135576	0.137168	0.15137	0.139236	0.135442	0.141913	0.142763	0.142629	0.0872424
F13619_{2.1}	0.144495	0.142025	0.141931	0.142459	0.140824	0.143471	0.139254	0.143121	0.142343	0.141924	0.142611	0.133912	0.144661	0.141978	0.143406	0.143728	0.143754	0.140914	0.140958	0.139298	0.142459	0.143356	0.144625	0.144072	0.141363	0.141063	0.139254	0.143479	0.143385	0.139244	0.144553	0.143471	0.140289	0.140643	0.140582	0.14196	0.144032	0.142108	0.140491	0.142828	0.139558	0.141732	0.156531	0.143095	0.138734	0.146155	0.146264	0.147985	0.0876475
Af293_{3}	0.132596	0.125561	0.125496	0.137894	0.13618	0.125077	0.134556	0.127091	0.122238	0.132404	0.129677	0.130882	0.132766	0.125565	0.139985	0.125865	0.127703	0.120375	0.137338	0.134614	0.126466	0.139978	0.136365	0.132726	0.132386	0.128809	0.134578	0.12571	0.124925	0.121959	0.132632	0.125149	0.121945	0.118248	0.117974	0.119323	0.127829	0.116697	0.120306	0.117699	0.120277	0.130477	0.137699	0.118621	0.119261	0.125992	0.139059	0.126097	0.185266
TP12_{3}	0.137421	0.131095	0.13103	0.14316	0.139128	0.130654	0.140459	0.131952	0.128021	0.139052	0.133963	0.136784	0.137547	0.131091	0.143041	0.130968	0.132491	0.126965	0.141909	0.140495	0.131663	0.143012	0.141768	0.138057	0.136896	0.13456	0.140437	0.130994	0.130039	0.129442	0.13745	0.130697	0.128903	0.126035	0.126155	0.126925	0.136621	0.125131	0.127243	0.126878	0.128169	0.136954	0.144488	0.125967	0.126824	0.134126	0.146766	0.133587	0.187943
AF293_{3}	0.132701	0.125645	0.12558	0.137978	0.136271	0.125167	0.134661	0.127175	0.122278	0.132488	0.129775	0.130979	0.132856	0.125648	0.14009	0.12597	0.127779	0.120466	0.137428	0.134719	0.126527	0.140075	0.136455	0.132809	0.132477	0.128871	0.13469	0.1258	0.125001	0.122035	0.13273	0.12524	0.12205	0.118332	0.118086	0.119428	0.12792	0.11678	0.120368	0.117811	0.120361	0.130581	0.137797	0.118683	0.119352	0.12609	0.139157	0.12618	0.185364
CM7632_{3}	0.135677	0.129077	0.129048	0.137403	0.137649	0.129377	0.137685	0.129909	0.124639	0.134115	0.131131	0.133663	0.135847	0.12916	0.141482	0.129905	0.130263	0.123164	0.13975	0.137757	0.129836	0.141475	0.137916	0.134766	0.133493	0.132368	0.137692	0.129062	0.129196	0.125276	0.135714	0.129428	0.126571	0.122104	0.120976	0.122549	0.128849	0.119352	0.124849	0.120285	0.124708	0.132831	0.14043	0.122151	0.122766	0.129052	0.141309	0.12844	0.188977
F7763_{3}	0.135779	0.128437	0.128357	0.141775	0.135117	0.128965	0.1415	0.131041	0.122216	0.140028	0.133489	0.133634	0.135941	0.12844	0.143898	0.128798	0.131493	0.121966	0.144368	0.141537	0.128187	0.143848	0.140669	0.136639	0.137728	0.132827	0.1415	0.130495	0.129431	0.122748	0.135837	0.129023	0.124426	0.119569	0.11661	0.118834	0.130357	0.11622	0.122983	0.117221	0.119366	0.132307	0.139131	0.11623	0.122111	0.125522	0.13847	0.126853	0.186163
SL143440_{4}	0.432476	0.431188	0.431159	0.433018	0.431709	0.430042	0.43189	0.4318	0.428859	0.430418	0.428646	0.434679	0.43265	0.431221	0.428621	0.430306	0.429431	0.428461	0.43074	0.431941	0.429572	0.428592	0.429608	0.42947	0.431669	0.430461	0.431904	0.429951	0.429478	0.428863	0.432541	0.4301	0.429282	0.427597	0.426899	0.42819	0.424407	0.426997	0.427962	0.427094	0.427214	0.429619	0.416284	0.428787	0.426689	0.420179	0.416038	0.421807	0.44937
TP32_{4}	0.41866	0.416873	0.416823	0.419025	0.417163	0.416074	0.418183	0.417763	0.414457	0.416671	0.415145	0.420534	0.418826	0.416884	0.415174	0.416454	0.415286	0.414146	0.417166	0.418212	0.415586	0.415159	0.416103	0.415868	0.41794	0.416747	0.41819	0.416237	0.415499	0.414606	0.418725	0.416139	0.414996	0.413127	0.41245	0.413376	0.410146	0.412078	0.412931	0.412732	0.411401	0.41568	0.396971	0.41423	0.412447	0.403738	0.397531	0.405293	0.435948
CM3249_{4}	0.43261	0.431387	0.431358	0.432881	0.431593	0.430223	0.431731	0.431575	0.428664	0.43048	0.428635	0.434364	0.432812	0.431391	0.428657	0.43036	0.429572	0.428414	0.430765	0.43181	0.429651	0.428664	0.429572	0.429452	0.431608	0.430255	0.43176	0.430056	0.429517	0.42896	0.432704	0.430295	0.429109	0.427626	0.427091	0.428201	0.424378	0.427015	0.427875	0.426906	0.427	0.429807	0.416288	0.429026	0.42678	0.420157	0.415969	0.421908	0.449388
CM3249b_{4}	0.432617	0.431333	0.431326	0.432852	0.431586	0.430197	0.431731	0.431561	0.428657	0.430465	0.428631	0.434342	0.432812	0.43138	0.428621	0.430353	0.429575	0.428414	0.430772	0.431789	0.429673	0.428642	0.429593	0.42946	0.431593	0.430248	0.431753	0.430042	0.429539	0.428946	0.432697	0.430248	0.429102	0.427633	0.427047	0.428187	0.424364	0.427022	0.427854	0.426884	0.426971	0.429821	0.416255	0.429029	0.426758	0.420143	0.415962	0.421886	0.449384
CM3262_{4}	0.432281	0.430946	0.430924	0.432675	0.431348	0.429962	0.431452	0.4318	0.428545	0.430147	0.42836	0.434378	0.432476	0.430964	0.428447	0.430024	0.429369	0.428165	0.430338	0.431503	0.429293	0.4284	0.429763	0.429319	0.431409	0.430555	0.43146	0.429774	0.429246	0.428725	0.43236	0.430042	0.429366	0.427669	0.426642	0.42823	0.424143	0.427022	0.427601	0.42696	0.426769	0.42929	0.415951	0.428664	0.42657	0.419969	0.415611	0.421564	0.449576
CM2495_{4}	0.431952	0.430707	0.430657	0.432273	0.430982	0.429792	0.431033	0.431452	0.428143	0.429713	0.427944	0.433843	0.432132	0.430718	0.428085	0.429763	0.429246	0.427691	0.430121	0.431083	0.429044	0.428107	0.429286	0.428827	0.431073	0.43014	0.431047	0.42938	0.428888	0.428183	0.432017	0.429879	0.428725	0.427167	0.426411	0.427872	0.423561	0.426631	0.427167	0.426686	0.426552	0.429047	0.415586	0.428371	0.426035	0.419521	0.415409	0.421181	0.449174
CM2730_{4}	0.432241	0.431018	0.430968	0.432697	0.431322	0.430089	0.431427	0.43176	0.428505	0.430129	0.428335	0.434219	0.432422	0.431044	0.428526	0.430078	0.429583	0.428064	0.4304	0.431485	0.429369	0.428534	0.429583	0.429203	0.431369	0.430451	0.431442	0.42972	0.429279	0.428545	0.432313	0.430147	0.429116	0.42755	0.426747	0.428208	0.423944	0.427054	0.42755	0.427051	0.426787	0.42947	0.416052	0.428729	0.426331	0.419908	0.415684	0.421503	0.449265
CM2733_{4}	0.432418	0.431178	0.431156	0.432867	0.431485	0.430255	0.431612	0.431644	0.428689	0.430331	0.428537	0.434375	0.432613	0.431239	0.428711	0.430259	0.429467	0.42823	0.430577	0.431662	0.429554	0.428711	0.429474	0.429362	0.43155	0.43032	0.431626	0.42989	0.429427	0.428725	0.432498	0.430313	0.428975	0.427351	0.426892	0.428049	0.424118	0.426863	0.427702	0.426881	0.427076	0.429659	0.416219	0.428754	0.426498	0.420078	0.415868	0.421676	0.449149
CM7560_{4}	0.431655	0.430476	0.430425	0.432049	0.430722	0.429532	0.430758	0.431199	0.427904	0.429452	0.427684	0.433583	0.431836	0.430501	0.427875	0.429489	0.429022	0.427438	0.429847	0.430801	0.428805	0.427861	0.429047	0.42861	0.430791	0.429865	0.430772	0.429105	0.428649	0.427944	0.431727	0.429611	0.428501	0.426913	0.426165	0.427611	0.423329	0.426378	0.426913	0.426432	0.426284	0.428772	0.415376	0.428118	0.42576	0.419253	0.415155	0.420906	0.448918
CM7570_{4}	0.433167	0.431901	0.431879	0.433666	0.432205	0.431015	0.432338	0.432364	0.429387	0.431058	0.429268	0.435102	0.43334	0.431948	0.42947	0.430986	0.430205	0.428946	0.43129	0.432382	0.430273	0.429478	0.43019	0.430085	0.432291	0.431062	0.432353	0.430624	0.43014	0.429445	0.433232	0.431073	0.429666	0.428103	0.427604	0.428783	0.424834	0.427615	0.428425	0.427593	0.427818	0.430364	0.416913	0.429601	0.42721	0.420783	0.416573	0.422418	0.449908
F15927_{4}	0.432418	0.431181	0.431109	0.432653	0.431416	0.430165	0.431651	0.431818	0.428487	0.430194	0.428494	0.434277	0.432613	0.431192	0.428483	0.430288	0.429706	0.42823	0.43066	0.431702	0.429536	0.428483	0.429807	0.429347	0.431402	0.430527	0.431666	0.429904	0.429456	0.428769	0.432505	0.430208	0.429246	0.427778	0.426856	0.428317	0.424176	0.427145	0.427742	0.42696	0.426859	0.429601	0.415991	0.428794	0.42653	0.420042	0.415803	0.421586	0.44959
CM3720_{4}	0.432371	0.431149	0.431127	0.432704	0.431402	0.430237	0.431532	0.431575	0.428588	0.430205	0.428465	0.434328	0.432559	0.431174	0.428621	0.430197	0.429398	0.428139	0.430472	0.431583	0.429474	0.428649	0.429442	0.429279	0.43146	0.430349	0.431546	0.429857	0.429333	0.428682	0.432458	0.430295	0.428903	0.427326	0.426874	0.428006	0.424063	0.426765	0.427579	0.426783	0.427033	0.429536	0.416081	0.42878	0.426454	0.419987	0.415803	0.421611	0.449153
CM4602_{4}	0.43236	0.431225	0.43121	0.432914	0.431532	0.430158	0.431669	0.431684	0.428718	0.430371	0.428552	0.434389	0.432534	0.43125	0.428718	0.430237	0.42947	0.428306	0.430642	0.431727	0.429597	0.428725	0.429442	0.429362	0.431467	0.430331	0.431684	0.429796	0.429434	0.428668	0.432418	0.430208	0.42908	0.427485	0.426968	0.428132	0.424194	0.426957	0.427778	0.426946	0.427058	0.429695	0.416302	0.428841	0.42644	0.420208	0.415911	0.421742	0.449391
CM4946_{4}	0.432722	0.431449	0.431427	0.433203	0.431857	0.430494	0.431923	0.431973	0.428982	0.430621	0.428819	0.434704	0.432917	0.431496	0.429015	0.430519	0.429756	0.428584	0.430888	0.43198	0.429865	0.428971	0.429843	0.429655	0.431839	0.430718	0.431944	0.430237	0.429745	0.429094	0.432809	0.430559	0.429423	0.427828	0.427177	0.428389	0.424407	0.427235	0.428031	0.4273	0.427282	0.42985	0.416385	0.429206	0.426856	0.420298	0.41602	0.421857	0.449655
[truncated: 52 more columns]
