# Supplementary material for: Genome-Wide Comparative Analysis of Aspergillus fumigatus Strains: The Reference Genome as a Matter of Concern
Source: Genes (Basel). 2018 Jul 19;9(7):363. doi: 10.3390/genes9070363 (PMC6071029; doi:10.3390/genes9070363)
Supplement: Supplementary file 1 [file genes-09-00363-s001.zip › Table S3.xlsx]

## Sheet: TabS3 pairwise Nºdifferen Af293
F12219_{1.1}	F12219_{1.1}	SL143435_{1.1}	SL143438_{1.1}	SL143436_{1.1}	AF90_{1.1}	CEA10_{1.1}	F14946G_{1.1}	CM3248_{1.1}	CM5757_{1.1}	CM237_{1.1}	F14403_{1.1}	CM7510_{1.1}	AF72_{1.1}	SL146112_{1.1}	F16311_{1.1}	IFM59365_{1.1}	F16134_{1.1}	SL143441_{1.1}	CM6126_{1.1}	F17729_{1.1}	IFM61578_{1.1}	F18085_{1.1}	IFM60514_{1.1}	IFM61407_{1.1}	IFM61610_{1.1}	IFM61118_{1.1}	F17729W_{1.1}	F17764_{1.1}	IFM58026_{1.1}	IFM59056_{1.1}	AF41_{1.1}	akuBKU80_{1.1}	IFM58401_{1.1}	IFM59359_{1.2}	IFM59777_{1.2}	IFM59073_{1.2}	IFM62516_{1.2}	IFM55369_{1.2}	IFM58029_{1.2}	ATCC204305_{1.2}	12-7504462_{1.3}	CM6458_{1.3}	08-19-02-30_{1.3}	IFM59361_{1.3}	09-7500806_{1.3}	CM7555_{1.3}	SL143437_{1.3}	SL143439_{1.3}	CM2141_{2.2}
SL143435_{1.1}	16030
SL143438_{1.1}	16012	72
SL143436_{1.1}	20005	21261	21251
AF90_{1.1}	21942	19968	19956	13460
CEA10_{1.1}	14565	8614	8608	20721	19341
F14946G_{1.1}	19087	20354	20334	16259	22522	19589
CM3248_{1.1}	14597	10113	10105	20562	19823	9665	19762
CM5757_{1.1}	18384	12331	12315	22608	19196	13428	22289	12207
CM237_{1.1}	19749	20258	20242	15998	22887	19685	10245	20319	22620
F14403_{1.1}	15000	13423	13405	19015	19377	11246	17630	12101	15320	17956
CM7510_{1.1}	20857	16239	16233	22741	21443	14905	22335	16090	17090	23447	17652
AF72_{1.1}	138	16066	16046	20053	21992	14597	19133	14629	18432	19799	15040	20901
SL146112_{1.1}	16033	89	73	21262	19961	8613	20349	10116	12318	20259	13418	16246	16065
F16311_{1.1}	18187	21249	21229	13643	18117	20140	15988	20605	22923	14219	17634	23861	18223	21244
IFM59365_{1.1}	15327	10048	10036	21012	19640	8645	20125	6898	12540	20405	11935	15166	15367	10033	20817
F16134_{1.1}	13800	10718	10708	20716	20194	8954	19083	9128	13098	19395	9813	15768	13834	10711	20133	9975
SL143441_{1.1}	19634	15279	15269	19626	17686	14851	21337	14934	14670	21134	16306	15358	19675	15266	22821	14594	15072
CM6126_{1.1}	18126	19896	19884	16049	22646	19358	7584	19142	22065	10179	16768	22722	18166	19891	14572	19895	18783	21077
F17729_{1.1}	19083	20360	20340	16269	22532	19597	74	19776	22303	10245	17644	22333	19117	20353	16002	20141	19087	21337	7586
IFM61578_{1.1}	15266	12473	12477	21421	20062	10744	20328	10755	13453	20352	13550	16389	15298	12476	20562	8070	11201	14767	19784	20338
F18085_{1.1}	18177	21225	21207	13643	18115	20112	15992	20597	22915	14213	17624	23851	18227	21226	124	20809	20127	22814	14576	16000	20572
IFM60514_{1.1}	19346	18940	18928	19515	20778	17721	17383	17948	20058	16949	15498	21580	19388	18939	19459	16869	17226	19953	15817	17401	17515	19455
IFM61407_{1.1}	17801	16398	16384	19745	20461	15001	17856	15260	17933	17498	14001	20017	17843	16391	19553	14071	14573	18271	16664	17874	15371	19553	4536
IFM61610_{1.1}	18437	19600	19584	18055	21941	18240	18042	18276	20218	19025	18073	21198	18481	19599	19908	18611	18417	19058	17358	18050	18617	19904	17952	18049
IFM61118_{1.1}	16039	12002	11992	20617	20664	10686	19861	10420	14952	20831	14365	17080	16069	12003	20913	9365	11547	16516	19930	19871	12693	20899	18326	15673	18918
F17729W_{1.1}	19075	20352	20334	16255	22514	19591	88	19766	22293	10229	17636	22317	19119	20349	16006	20135	19081	21325	7576	76	20330	15994	17385	17854	18042	19859
F17764_{1.1}	8890	13275	13275	21612	21730	11434	18988	11964	15496	19688	12384	17387	8912	13296	19976	11547	10954	15809	18417	18998	12618	19982	17957	15730	18663	13335	18992
IFM58026_{1.1}	14202	11320	11314	21010	20150	9007	19270	9261	13695	19618	11640	16248	14242	11307	19630	8670	9330	16050	18821	19282	10014	19630	17537	15034	18229	11127	19266	12257
IFM59056_{1.1}	17864	14134	14120	22274	19962	12779	20666	14155	13948	20464	15564	16525	17900	14133	21750	13803	12982	14581	20887	20674	14009	21758	20316	18378	19518	15105	20674	15283	13209
AF41_{1.1}	94	16044	16026	20037	21964	14583	19113	14609	18400	19763	15020	20889	136	16041	18201	15345	13810	19663	18150	19099	15270	18203	19362	17811	18453	16051	19099	8888	14214	17880
akuBKU80_{1.1}	14585	8618	8624	20755	19359	116	19629	9677	13448	19715	11276	14923	14619	8627	20172	8661	8956	14863	19390	19637	10756	20144	17753	15037	18274	10702	19623	11446	9037	12805	14599
IFM58401_{1.1}	18485	15060	15052	21978	21133	14257	21539	14324	14741	21905	16426	16791	18533	15049	22699	14417	14285	15840	21689	21555	15190	22695	20939	19109	19285	14555	21535	16553	14518	14156	18501	14275
IFM59359_{1.2}	19452	16134	16128	23132	21055	15829	22737	16311	14624	22393	18053	18030	19496	16133	23914	15966	16263	15376	23167	22751	16144	23908	21727	20050	19954	16911	22741	17435	16136	14686	19464	15839	7772
IFM59777_{1.2}	20299	16653	16643	23886	21146	17134	23718	17753	14537	22572	19015	19167	20351	16650	24067	17008	17539	15974	23952	23728	17759	24037	22213	20774	21395	18748	23712	18665	17289	16360	20311	17126	16513	13966
IFM59073_{1.2}	17974	16735	16715	23324	20409	16960	23242	17456	14918	22719	19221	19040	18016	16732	23885	17057	17466	16002	23890	23246	17581	23875	21970	20718	20818	19008	23230	18147	17412	16551	17990	16976	16693	12719	7293
IFM62516_{1.2}	23049	19898	19886	25752	24033	19943	25358	20585	18402	24951	20489	21659	23093	19889	26585	19867	20242	19504	25742	25374	20060	26593	23502	22403	23509	21503	25362	21690	19770	19009	23061	19953	19154	17697	16404	17090
IFM55369_{1.2}	21151	17170	17164	24710	20631	17745	24602	18293	14205	23555	19966	19779	21195	17167	25492	17960	18308	14875	24842	24616	17676	25486	23043	21607	21179	19535	24606	19164	18111	15655	21163	17759	16820	9063	10833	8273	16239
IFM58029_{1.2}	19703	16337	16329	23954	20287	15806	22803	16401	14888	22224	17380	18932	19733	16330	23880	16571	16342	16327	23045	22819	16438	23883	21216	19716	21437	17682	22807	17283	15521	15192	19716	15816	16388	15642	15228	15830	18523	14649
ATCC204305_{1.2}	21042	16608	16604	23704	19958	16772	23728	16946	13929	23433	19145	18698	21084	16613	25419	16668	17254	15000	24112	23744	17217	25419	22586	20975	21450	18564	23738	18903	17409	15118	21060	16794	16565	14229	14103	13965	17507	11536	14480
12-7504462_{1.3}	21809	18180	18174	23351	20808	17880	23391	18269	15382	23153	20105	19570	21861	18185	24191	18317	18553	15826	23447	23403	19152	24187	23707	22143	21173	18872	23391	20498	18322	15123	21829	17888	16068	15134	13668	14776	18366	13966	16017	14829
CM6458_{1.3}	19199	19403	19397	21530	23567	19405	18833	19742	19853	19220	18840	21353	19237	19406	20109	19765	18540	19882	19816	18819	19124	20095	21125	20487	20830	20700	18819	19621	19068	19301	19207	19413	19398	20136	20361	21130	22528	21368	19467	20345	21226
08-19-02-30_{1.3}	22228	19606	19598	26436	25256	18713	25487	18729	19376	25585	20110	22892	22268	19607	27009	19416	14345	20577	25986	25499	19462	27015	24475	22632	24643	20401	25495	19911	18731	18176	22236	18741	19371	20106	21018	21146	24114	20611	20730	20891	20799	24006
IFM59361_{1.3}	21560	17951	17943	24191	20556	17630	24157	18194	14269	24119	19788	19539	21602	17950	25326	17819	18217	15344	24456	24171	18000	25318	23188	21625	20824	19380	24165	19495	18145	15118	21564	17628	16115	14202	13376	14136	17111	12106	15344	12556	13212	20537	20761
09-7500806_{1.3}	19348	15975	15965	22969	20985	15340	21808	16407	14877	21443	16842	18350	19398	15970	23394	15412	15373	15747	22093	21820	15549	23398	20545	19095	20211	17498	21816	17215	15275	14386	19356	15354	15810	15121	15163	15454	17772	14723	15622	14556	15210	19992	19603	14214
CM7555_{1.3}	23900	18869	18857	25646	22376	19155	26240	20163	16825	25098	22106	20830	23938	18860	26741	19553	20051	17459	26582	26242	19280	26743	25074	23483	24101	21167	26234	21656	20128	17265	23902	19177	15487	15195	16316	16757	19110	14770	17442	16166	15613	22179	16735	14774	16307
SL143437_{1.3}	28297	25237	25239	30046	26731	25335	30236	26593	22800	29674	26615	25927	28351	25240	31554	26065	25498	22963	30315	30244	25430	31550	28887	28033	28938	27178	30232	26351	25992	23254	28313	25345	23882	22082	21029	20531	24751	20278	22228	21388	21980	27348	15361	21201	22661	17887
SL143439_{1.3}	21609	17775	17769	23380	21765	15827	24110	17447	15889	24336	19024	19944	21649	17790	25222	16570	17112	17356	24496	24112	17233	25218	23218	21486	20850	18497	24106	18817	16854	16221	21619	15831	17249	16896	17418	17365	19910	16400	18434	17046	16873	22261	14826	16311	16911	15149	18505
CM2141_{2.2}	40791	39540	39524	41015	40097	40118	41249	39920	39560	41258	40756	38846	40843	39547	41473	40300	40793	39670	41585	41251	40249	41471	42141	41606	40816	39758	41243	40914	40601	39066	40813	40144	39269	39007	38993	39051	40926	39013	39528	39434	38902	40425	44233	39528	39448	40712	42081	41368
12-7505446_{2.2}	39500	38800	38788	38904	38635	38913	38979	38634	38748	39354	38659	36158	39550	38807	38884	38973	38812	38577	39053	38989	38703	38890	40235	39829	39157	37924	38985	39070	38945	38032	39522	38927	37914	38327	38353	38583	39903	39048	38252	38944	38719	39044	43085	39538	38473	40737	40763	40962	26278
CM5419_{2.2}	41245	39951	39931	40388	39584	40371	40947	40049	39967	41424	40793	38574	41291	39950	41622	40506	40982	39657	41336	40955	40790	41618	41760	41503	40279	39995	40947	41389	40850	39659	41265	40399	39312	39215	39120	39044	40857	39360	39752	39304	39321	40819	44727	39618	40001	41176	42205	41310	16627
12-7505220_{2.2}	33725	32866	32864	33842	33809	33565	32521	33038	32824	32585	32457	31399	33773	32875	34199	33510	33143	32372	32495	32539	33194	34197	33683	33609	33200	33127	32523	33562	33309	31939	33743	33577	31849	32091	32559	32967	34620	32730	32579	32913	32635	33315	36881	33429	31664	34383	36236	34809	28991
08-19-02-46_{2.2}	39237	38320	38308	38380	38069	38531	37830	38304	38332	38926	37934	35585	39283	38329	38523	38611	38418	38477	38240	37840	38886	38519	39224	39065	38576	37755	37832	38991	38636	37892	39255	38549	37565	38287	38164	38590	39523	39143	38178	38678	38261	38227	42475	39036	37658	39885	40190	40346	25016
08-19-02-61_{2.2}	39129	38287	38277	38962	38488	38532	38216	38049	38167	38879	37933	36056	39177	38298	38685	38581	38151	38375	38674	38228	38629	38687	39585	39337	39055	37714	38222	38658	38638	37875	39149	38550	37756	38274	37959	38488	39523	38818	38040	38307	38226	38354	42576	38922	37839	40088	40276	40742	24893
08-12-12-13_{2.2}	40403	39793	39779	38948	38611	40007	39276	39596	39488	39705	39605	36824	40445	39796	38727	39950	39965	39263	39562	39286	39668	38733	40579	40386	39231	38987	39278	39976	39868	38737	40423	40029	38953	39068	39178	39404	40210	39428	38884	39485	38769	39300	43202	39978	38674	40473	40543	40695	24643
08-36-03-25_{2.2}	40213	39673	39659	38757	38504	39825	39013	39775	39716	39481	39553	36671	40265	39676	38910	40137	39931	39322	39306	39025	39898	38912	40540	40348	38929	39078	39007	39944	39920	38854	40235	39843	38717	39047	39165	39366	40098	39557	38848	39453	38702	39368	43282	39899	38790	40627	40584	40835	25260
08-31-08-91_{2.2}	39981	39559	39551	38500	38228	39913	39019	39446	39606	39327	39416	36655	40033	39564	39084	39896	39726	39351	39377	39029	39806	39084	40421	40260	39413	38837	39025	39841	39890	38908	40007	39925	38714	38859	38953	39186	39999	39350	38946	39220	38824	39056	43049	39823	38461	40410	40470	40661	23840
08-19-02-10_{2.2}	38380	37761	37743	37890	37577	38020	37476	37546	37508	38244	37396	35010	38428	37762	38422	38013	37785	37416	37817	37486	37605	38416	38907	38626	37874	37162	37470	37944	37975	36885	38402	38044	36876	37212	37632	37692	38797	37868	37273	37805	37234	37709	41730	38316	37023	39160	39879	39383	26071
10-01-02-27_{2.2}	35499	33979	33973	35180	33981	34376	35275	33646	33611	35897	34698	33451	35551	33988	35997	34117	34043	34175	35977	35285	33874	35995	36158	35494	35555	33703	35277	34711	34017	33756	35511	34398	33735	33593	33499	33847	35422	33578	32856	33732	33713	35116	37625	34443	33269	35383	35463	35482	27394
Afu942-09_{2.2}	37522	36929	36919	36703	36713	37557	36694	36980	36810	37296	37012	35821	37572	36934	37634	37329	37356	36679	37448	36704	37114	37634	38056	37815	37142	36634	36690	37493	37427	36310	37538	37575	36455	36309	36289	36517	37305	36505	36360	36680	36440	36855	40915	37092	35993	38662	38142	38745	25763
Afu124-E11_{2.2}	37508	36923	36913	36683	36707	37550	36683	36972	36804	37286	37012	35814	37560	36930	37614	37316	37346	36681	37432	36693	37110	37622	38036	37805	37130	36627	36687	37480	37419	36299	37528	37570	36444	36309	36281	36507	37296	36505	36352	36674	36442	36840	40911	37082	35991	38648	38122	38728	25741
Afu257-E11_{2.2}	37529	36934	36924	36694	36720	37560	36705	36993	36821	37301	37019	35826	37577	36939	37633	37338	37363	36686	37455	36709	37121	37631	38057	37826	37151	36647	36699	37502	37436	36317	37547	37576	36458	36326	36296	36520	37310	36522	36369	36693	36451	36858	40914	37099	36000	38673	38137	38748	25762
Afu166-E11_{2.2}	37526	36925	36917	36697	36709	37556	36693	36980	36810	37296	37010	35820	37574	36930	37630	37326	37348	36677	37446	36703	37112	37630	38048	37813	37138	36631	36691	37486	37423	36307	37544	37568	36448	36317	36283	36509	37300	36513	36358	36682	36444	36850	40911	37088	35991	38662	38136	38742	25751
Afu591-12_{2.2}	37507	36920	36908	36696	36710	37542	36691	36975	36805	37287	37007	35814	37557	36925	37635	37320	37345	36674	37441	36699	37107	37629	38043	37808	37137	36629	36691	37482	37420	36301	37525	37560	36440	36304	36280	36506	37298	36500	36353	36675	36441	36838	40904	37081	35990	38649	38127	38730	25740
Afu218-E11_{2.2}	37511	36926	36916	36686	36708	37548	36685	36979	36807	37285	37015	35814	37561	36933	37619	37324	37353	36678	37437	36695	37109	37619	38047	37816	37133	36633	36687	37484	37426	36305	37529	37566	36450	36308	36280	36508	37302	36504	36357	36681	36447	36834	40914	37089	35992	38653	38125	38738	25738
Afu1042-09_{2.2}	37520	36935	36923	36697	36719	37564	36703	36982	36810	37292	37022	35812	37574	36940	37636	37334	37358	36681	37446	36709	37120	37632	38054	37823	37138	36637	36697	37494	37433	36311	37544	37580	36454	36317	36283	36513	37310	36513	36364	36688	36454	36848	40915	37092	36005	38662	38142	38748	25749
Afu343-P-11_{2.2}	37458	36855	36843	36643	36655	37487	36630	36914	36738	37222	36952	35755	37508	36860	37576	37265	37282	36611	37376	36640	37048	37576	37988	37751	37070	36568	36630	37421	37357	36236	37476	37507	36389	36245	36217	36445	37241	36441	36290	36618	36392	36784	40849	37018	35933	38594	38076	38677	25721
Af65_{2.1}	39441	38535	38529	38194	37968	39099	37963	38675	38523	38639	38843	36207	39489	38542	38862	38919	39046	38189	38370	37975	38822	38864	39582	39372	38351	37960	37965	39025	39019	37810	39457	39111	37996	38030	38072	38304	39126	38307	38128	38469	37608	38418	42274	38789	37657	39628	39553	39951	24442
F5211G_{2.1}	39337	38649	38635	38075	37887	39000	38051	38986	38693	38581	38692	36328	39381	38648	38583	39312	38962	38546	38490	38057	39013	38571	39542	39354	38597	38318	38053	39111	39197	37879	39357	39022	38001	38119	38082	38471	39129	38556	38035	38654	37579	38309	42157	38853	37874	39538	39173	39881	24264
F17582_{2.1}	38728	38446	38438	37875	37592	38491	38098	38224	38280	38123	38186	36172	38770	38449	38295	38608	38463	37898	38420	38106	38333	38291	39594	39271	38152	37637	38104	38517	38658	37516	38746	38509	37393	37723	37737	37856	38811	38133	37492	38109	37332	37753	41743	38644	37518	39286	39082	39711	24480
ATCC46645_{2.1}	39332	38620	38614	37842	37654	38984	38052	38674	38801	38551	38661	36246	39374	38623	38610	39059	38952	38260	38471	38052	38897	38596	39557	39475	38255	38078	38042	39144	39028	37778	39356	38992	37876	38010	38199	38436	39275	38480	37973	38552	37672	38466	42189	38942	37920	39468	39259	39758	24468
F16216_{2.1}	39655	39088	39078	38280	37913	39401	38582	38881	38886	39126	38978	36618	39697	39089	38888	39379	39166	38686	38980	38598	39152	38894	39931	39848	38703	38323	38594	39504	39439	38097	39669	39419	38175	38381	38511	38690	39622	38830	38336	38659	38031	38753	42522	39270	38118	39907	39725	40032	25216
12-7504652_{2.1}	39209	38767	38765	37714	37753	38907	37863	38762	38654	38400	38601	36528	39261	38776	38213	39142	38782	38452	38232	37875	38786	38221	39484	39335	38487	37897	37871	38965	38947	37897	39231	38921	37711	38038	38081	38490	39141	38587	38017	38576	37603	38309	41969	38860	37853	39509	38974	39606	24966
12-7505054_{2.1}	39492	38892	38882	37763	37556	39162	38188	38642	38819	38875	38835	36382	39544	38895	38501	39107	38958	38329	38642	38200	39072	38499	39635	39466	38584	38022	38192	39196	39265	38036	39514	39180	37957	38174	38416	38472	39393	38576	38300	38568	37795	38636	42404	39061	37943	39763	39423	39981	24787
F12041_{2.1}	39148	38447	38435	37419	37366	38852	37634	38409	38223	38216	38391	35983	39190	38450	38033	38509	38713	37883	38134	37648	38572	38031	39311	39092	38095	37660	37636	38639	38752	37462	39162	38868	37781	37711	37879	38059	38945	38020	37850	38289	37478	37932	41847	38490	37443	39242	39467	39422	24118
F12636_{2.1}	39047	38496	38486	37829	37671	38783	37761	38578	38465	38532	38496	36121	39095	38501	38505	38987	38594	38186	38222	37771	38697	38513	39367	39182	38307	37923	37763	38781	38871	37690	39071	38793	37643	37782	37836	38134	38941	38314	38050	38441	37523	38051	41906	38544	37570	39340	38997	39575	24020
F14513G_{2.1}	39125	38434	38420	37384	37353	38830	37618	38392	38200	38199	38374	35968	39167	38433	38008	38493	38698	37866	38117	37630	38557	38010	39302	39081	38070	37652	37624	38623	38737	37445	39139	38850	37767	37686	37865	38048	38927	37995	37830	38274	37461	37914	41830	38474	37420	39219	39450	39406	24099
F14532_{2.1}	39625	39093	39083	38722	38472	39358	38147	39186	38918	38678	38989	36590	39661	39090	38984	39446	39240	38665	38552	38155	39042	38962	39713	39577	38776	38528	38147	39380	39367	38111	39635	39372	38439	38533	38563	38908	39478	38885	38354	39006	38045	38556	42741	39232	37935	40199	39958	40409	24000
F15390_{2.1}	39617	39069	39061	38723	38457	39356	38127	39186	38920	38676	38988	36582	39657	39074	38966	39440	39226	38667	38544	38139	39020	38952	39691	39559	38778	38530	38135	39379	39359	38111	39633	39362	38431	38529	38551	38910	39476	38879	38352	38996	38021	38532	42735	39232	37919	40209	39944	40409	23980
F13952_{2.1}	39176	38497	38485	37435	37402	38895	37671	38453	38265	38244	38433	36018	39220	38500	38057	38544	38755	37919	38160	37673	38610	38065	39351	39132	38119	37705	37667	38678	38790	37493	39194	38915	37816	37749	37905	38085	38984	38058	37888	38325	37518	37957	41885	38528	37481	39264	39493	39465	24154
F13535_{2.1}	39150	38463	38451	37413	37366	38864	37638	38421	38229	38212	38403	35979	39198	38464	38033	38521	38723	37885	38128	37640	38586	38037	39321	39102	38089	37672	37632	38645	38758	37468	39170	38882	37789	37719	37879	38057	38951	38028	37856	38299	37486	37926	41853	38498	37449	39238	39473	39436	24122
F13619_{2.1}	39952	39269	39243	39389	38937	39669	38503	39572	39357	39241	39431	37026	39998	39256	39651	39740	39747	38962	38974	38515	39389	39637	39988	39835	39086	39003	38503	39671	39645	38500	39968	39669	38789	38887	38870	39251	39824	39292	38845	39491	38587	39188	43280	39565	38359	40411	40441	40917	24234
Af293_{3}	36662	34717	34699	38127	37653	34583	37204	35140	33798	36609	35855	36188	36709	34718	38705	34801	35309	33283	37973	37220	34967	38703	37704	36698	36604	35615	37210	34758	34541	33721	36672	34603	33717	32695	32619	32992	35344	32266	33264	32543	33256	36076	38073	32798	32975	34836	38449	34865	51225
TP12_{3}	37996	36247	36229	39583	38468	36125	38836	36484	35397	38447	37040	37820	38031	36246	39550	36212	36633	35105	39237	38846	36404	39542	39198	38172	37851	37205	38830	36219	35955	35790	38004	36137	35641	34848	34881	35094	37775	34598	35182	35081	35438	37867	39950	34829	35066	37085	40580	36936	51965
AF293_{3}	36691	34740	34722	38150	37678	34608	37233	35163	33809	36632	35882	36215	36734	34741	38734	34830	35330	33308	37998	37249	34984	38730	37729	36721	36629	35632	37241	34783	34562	33742	36699	34628	33746	32718	32650	33021	35369	32289	33281	32574	33279	36105	38100	32815	33000	34863	38476	34888	51252
CM7632_{3}	37514	35689	35681	37991	38059	35772	38069	35919	34462	37082	36257	36957	37561	35712	39119	35918	36017	34054	38640	38089	35899	39117	38133	37262	36910	36599	38071	35685	35722	34638	37524	35786	34996	33761	33449	33884	35626	33000	34520	33258	34481	36727	38828	33774	33944	35682	39071	35513	52251
F7763_{3}	37542	35512	35490	39200	37359	35658	39124	36232	33792	38717	36909	36949	37587	35513	39787	35612	36357	33723	39917	39134	35443	39773	38894	37780	38081	36726	39124	36081	35787	33939	37558	35674	34403	33060	32242	32857	36043	32134	34004	32411	33004	36582	38469	32137	33763	34706	38286	35074	51473
SL143440_{4}	119577	119221	119213	119727	119365	118904	119415	119390	118577	119008	118518	120186	119625	119230	118511	118977	118735	118467	119097	119429	118774	118503	118784	118746	119354	119020	119419	118879	118748	118578	119595	118920	118694	118228	118035	118392	117346	118062	118329	118089	118122	118787	115100	118557	117977	116177	115032	116627	124248
TP32_{4}	115757	115263	115249	115858	115343	115042	115625	115509	114595	115207	114785	116275	115803	115266	114793	115147	114824	114509	115344	115633	114907	114789	115050	114985	115558	115228	115627	115087	114883	114636	115775	115060	114744	114227	114040	114296	113403	113937	114173	114118	113750	114933	109760	114532	114039	111631	109915	112061	120537
CM3249_{4}	119614	119276	119268	119689	119333	118954	119371	119328	118523	119025	118515	120099	119670	119277	118521	118992	118774	118454	119104	119393	118796	118523	118774	118741	119337	118963	119379	118908	118759	118605	119640	118974	118646	118236	118088	118395	117338	118067	118305	118037	118063	118839	115101	118623	118002	116171	115013	116655	124253
CM3249b_{4}	119616	119261	119259	119681	119331	118947	119371	119324	118521	119021	118514	120093	119670	119274	118511	118990	118775	118454	119106	119387	118802	118517	118780	118743	119333	118961	119377	118904	118765	118601	119638	118961	118644	118238	118076	118391	117334	118069	118299	118031	118055	118843	115092	118624	117996	116167	115011	116649	124252
CM3262_{4}	119523	119154	119148	119632	119265	118882	119294	119390	118490	118933	118439	120103	119577	119159	118463	118899	118718	118385	118986	119308	118697	118450	118827	118704	119282	119046	119296	118830	118684	118540	119545	118904	118717	118248	117964	118403	117273	118069	118229	118052	117999	118696	115008	118523	117944	116119	114914	116560	124305
CM2495_{4}	119432	119088	119074	119521	119164	118835	119178	119294	118379	118813	118324	119955	119482	119091	118363	118827	118684	118254	118926	119192	118628	118369	118695	118568	119189	118931	119182	118721	118585	118390	119450	118859	118540	118109	117900	118304	117112	117961	118109	117976	117939	118629	114907	118442	117796	115995	114858	116454	124194
CM2730_{4}	119512	119174	119160	119638	119258	118917	119287	119379	118479	118928	118432	120059	119562	119181	118485	118914	118777	118357	119003	119303	118718	118487	118777	118672	119271	119017	119291	118815	118693	118490	119532	118933	118648	118215	117993	118397	117218	118078	118215	118077	118004	118746	115036	118541	117878	116102	114934	116543	124219
CM2733_{4}	119561	119218	119212	119685	119303	118963	119338	119347	118530	118984	118488	120102	119615	119235	118536	118964	118745	118403	119052	119352	118769	118536	118747	118716	119321	118981	119342	118862	118734	118540	119583	118979	118609	118160	118033	118353	117266	118025	118257	118030	118084	118798	115082	118548	117924	116149	114985	116591	124187
CM7560_{4}	119350	119024	119010	119459	119092	118763	119102	119224	118313	118741	118252	119883	119400	119031	118305	118751	118622	118184	118850	119114	118562	118301	118629	118508	119111	118855	119106	118645	118519	118324	119370	118785	118478	118039	117832	118232	117048	117891	118039	117906	117865	118553	114849	118372	117720	115921	114788	116378	124123
CM7570_{4}	119768	119418	119412	119906	119502	119173	119539	119546	118723	119185	118690	120303	119816	119431	118746	119165	118949	118601	119249	119551	118968	118748	118945	118916	119526	119186	119543	119065	118931	118739	119786	119189	118800	118368	118230	118556	117464	118233	118457	118227	118289	118993	115274	118782	118121	116344	115180	116796	124397
F15927_{4}	119561	119219	119199	119626	119284	118938	119349	119395	118474	118946	118476	120075	119615	119222	118473	118972	118811	118403	119075	119363	118764	118473	118839	118712	119280	119038	119353	118866	118742	118552	119585	118950	118684	118278	118023	118427	117282	118103	118268	118052	118024	118782	115019	118559	117933	116139	114967	116566	124309
CM3720_{4}	119548	119210	119204	119640	119280	118958	119316	119328	118502	118949	118468	120089	119600	119217	118511	118947	118726	118378	119023	119330	118747	118519	118738	118693	119296	118989	119320	118853	118708	118528	119572	118974	118589	118153	118028	118341	117251	117998	118223	118003	118072	118764	115044	118555	117912	116124	114967	116573	124188
CM4602_{4}	119545	119231	119227	119698	119316	118936	119354	119358	118538	118995	118492	120106	119593	119238	118538	118958	118746	118424	119070	119370	118781	118540	118738	118716	119298	118984	119358	118836	118736	118524	119561	118950	118638	118197	118054	118376	117287	118051	118278	118048	118079	118808	115105	118572	117908	116185	114997	116609	124254
CM4946_{4}	119645	119293	119287	119778	119406	119029	119424	119438	118611	119064	118566	120193	119699	119306	118620	119036	118825	118501	119138	119440	118855	118608	118849	118797	119401	119091	119430	118958	118822	118642	119669	119047	118733	118292	118112	118447	117346	118128	118348	118146	118141	118851	115128	118673	118023	116210	115027	116641	124327
[truncated: 52 more columns]
