# Supplementary material for: Genome-Wide Comparative Analysis of Aspergillus fumigatus Strains: The Reference Genome as a Matter of Concern
Source: Genes (Basel). 2018 Jul 19;9(7):363. doi: 10.3390/genes9070363 (PMC6071029; doi:10.3390/genes9070363)
Supplement: Supplementary file 1 [file genes-09-00363-s001.zip › Table S4.xlsx]

## Sheet: TablS4 pairwise proportionA1163
AF41_{1.1}	AF41_{1.1}	F12219_{1.1}	CM5757_{1.1}	F14403_{1.1}	SL146112_{1.1}	akuBKU80_{1.1}	F14946G_{1.1}	F16311_{1.1}	CM237_{1.1}	CM7510_{1.1}	SL143435_{1.1}	CM6126_{1.1}	F16134_{1.1}	IFM61610_{1.1}	CM3248_{1.1}	CEA10_{1.1}	IFM61578_{1.1}	IFM58401_{1.1}	SL143441_{1.1}	AF72_{1.1}	IFM61118_{1.1}	F18085_{1.1}	IFM60514_{1.1}	AF90_{1.1}	IFM61407_{1.1}	IFM59056_{1.1}	IFM59365_{1.1}	F17764_{1.1}	F17729W_{1.1}	IFM58026_{1.1}	F17729_{1.1}	SL143438_{1.1}	SL143436_{1.1}	IFM62516_{1.2}	IFM59777_{1.2}	IFM58029_{1.2}	IFM59073_{1.2}	IFM55369_{1.2}	IFM59359_{1.2}	ATCC204305_{1.2}	08-19-02-30_{1.3}	12-7504462_{1.3}	09-7500806_{1.3}	IFM59361_{1.3}	SL143437_{1.3}	SL143439_{1.3}	CM6458_{1.3}	CM7555_{1.3}	12-7505054_{2.1}
F12219_{1.1}	0.000174362
CM5757_{1.1}	0.0663555	0.0663627
F14403_{1.1}	0.0543572	0.0543572	0.0551527
SL146112_{1.1}	0.0576447	0.0576447	0.0439791	0.047884
akuBKU80_{1.1}	0.0525046	0.0524974	0.047993	0.0401213	0.0305133
F14946G_{1.1}	0.0691416	0.0691271	0.0806313	0.0639507	0.073319	0.070562
F16311_{1.1}	0.0657997	0.0657779	0.0830143	0.0640016	0.0768244	0.0727088	0.0580333
CM237_{1.1}	0.0714882	0.0714592	0.0818192	0.0650768	0.0728977	0.0709179	0.0369865	0.0513168
CM7510_{1.1}	0.0757129	0.0756838	0.0615896	0.0638091	0.0583385	0.05342	0.0807512	0.0864252	0.0848705
SL143435_{1.1}	0.0576519	0.0576519	0.0439791	0.0478913	1.45301e-05	0.0305205	0.0733118	0.0768317	0.0729049	0.0583457
CM6126_{1.1}	0.0655055	0.0654837	0.0797523	0.0605507	0.0716553	0.0697737	0.0269679	0.0527298	0.0364634	0.0820553	0.0716626
F16134_{1.1}	0.0495732	0.0495732	0.046649	0.0348941	0.0380689	0.0316103	0.0688401	0.0727197	0.0699372	0.0566203	0.0380762	0.0676123
IFM61610_{1.1}	0.0666352	0.0666207	0.0729558	0.0652258	0.0702096	0.0654728	0.0653347	0.0720113	0.0688292	0.0765048	0.0702023	0.0625885	0.0662174
CM3248_{1.1}	0.0527371	0.0527226	0.0440009	0.0435323	0.0359839	0.0344037	0.0714665	0.0745795	0.0735116	0.0581968	0.0359911	0.0690762	0.0323586	0.0658869
CEA10_{1.1}	0.0524828	0.0524828	0.047964	0.0400923	0.0304842	2.90603e-05	0.0705402	0.0726942	0.0708889	0.053391	0.0304915	0.0697446	0.0315812	0.0654437	0.0343747
IFM61578_{1.1}	0.0549493	0.0549493	0.0482655	0.0485052	0.0444586	0.0380544	0.0734789	0.0743943	0.073537	0.0588543	0.0444658	0.0713575	0.0399324	0.0670965	0.0385521	0.0380254
IFM58401_{1.1}	0.0666352	0.0666207	0.0529151	0.0592139	0.053776	0.05083	0.0777834	0.0820553	0.0790548	0.0605798	0.0537833	0.0781903	0.0509681	0.0695376	0.0513713	0.050801	0.0544517
SL143441_{1.1}	0.071016	0.070987	0.0527117	0.0587925	0.0547205	0.0531222	0.0770787	0.082542	0.0763885	0.0554325	0.0547205	0.0759926	0.0539177	0.0687747	0.0537688	0.0530931	0.0529078	0.0570744
AF72_{1.1}	0.000312398	0.000297868	0.0664354	0.0544371	0.0577246	0.0525773	0.0692215	0.0658506	0.0715536	0.0757855	0.0577318	0.0655781	0.0496531	0.0667078	0.0528098	0.0525628	0.0550292	0.0667224	0.0710959
IFM61118_{1.1}	0.0578372	0.0578445	0.0536961	0.0515965	0.0426641	0.0379164	0.071659	0.0755603	0.0751825	0.0614843	0.0426641	0.071728	0.0411457	0.068001	0.0372335	0.0378873	0.0456137	0.0520651	0.0593047	0.0579171
F18085_{1.1}	0.0657924	0.0657706	0.0829925	0.0639798	0.0768026	0.0726942	0.0580333	0.000181627	0.0512877	0.0863962	0.0768099	0.0527008	0.0726979	0.071975	0.0745577	0.0726725	0.0743725	0.0820335	0.0825057	0.0658506	0.0755385
IFM60514_{1.1}	0.0700025	0.069988	0.0724327	0.055763	0.0677976	0.0633259	0.0629627	0.0704094	0.0613825	0.0779433	0.0678049	0.0569908	0.0617531	0.0647826	0.0647463	0.0632969	0.0630208	0.0755748	0.0719278	0.0700825	0.0659813	0.0703731
AF90_{1.1}	0.079389	0.0793745	0.0693451	0.070057	0.0716336	0.0693342	0.0815722	0.0657379	0.082869	0.0775764	0.0716263	0.0818846	0.0725707	0.0792364	0.0715573	0.0693051	0.0721712	0.0765338	0.0639871	0.0794762	0.0744597	0.0657016	0.0750772
IFM61407_{1.1}	0.0638236	0.0638091	0.0644448	0.0499328	0.0580624	0.0525954	0.0646337	0.0704493	0.0634531	0.0717716	0.0580697	0.059955	0.0515929	0.0649751	0.0542628	0.0525664	0.0549057	0.0684769	0.0657888	0.0639035	0.0557703	0.0704275	0.016855	0.0736641
IFM59056_{1.1}	0.0646881	0.0646881	0.0503142	0.0561372	0.0505394	0.0457045	0.0746812	0.0787279	0.0738748	0.0596934	0.0505467	0.0754332	0.0463257	0.0704966	0.0509572	0.0456755	0.0501943	0.0507719	0.0525519	0.0647608	0.0542047	0.0787134	0.0733299	0.0721675	0.0659922
IFM59365_{1.1}	0.0553344	0.0553271	0.0451923	0.0427803	0.0357078	0.0304697	0.0727814	0.0754186	0.073675	0.0545497	0.0357151	0.0717861	0.0354681	0.0669839	0.0246031	0.0304406	0.0286716	0.05172	0.0525155	0.0554143	0.0333902	0.0753969	0.0606415	0.0708744	0.0499546	0.0496313
F17764_{1.1}	0.0318319	0.0318755	0.0555778	0.0444767	0.0474118	0.0407824	0.0684696	0.0720876	0.0709979	0.0626067	0.0474191	0.0662138	0.0390352	0.0671692	0.0428712	0.0407607	0.0449708	0.0593047	0.0567765	0.0319191	0.0477751	0.0720731	0.0645574	0.0782339	0.0562062	0.0549857	0.0412438
F17729W_{1.1}	0.0691562	0.0691198	0.0806459	0.0639725	0.0733336	0.0705765	7.26507e-05	0.0580333	0.0369574	0.0807294	0.0733263	0.0269534	0.0688547	0.0653275	0.071481	0.0705547	0.0734861	0.0777762	0.0770715	0.0692288	0.0716735	0.0580188	0.06297	0.0815576	0.0646482	0.0746812	0.072796	0.0684841
IFM58026_{1.1}	0.0511533	0.0511606	0.0492717	0.0417087	0.0401468	0.0318283	0.0695376	0.0709397	0.070838	0.0583821	0.040154	0.0677831	0.0332122	0.0655309	0.0330851	0.0317992	0.0357187	0.0521014	0.0578009	0.051226	0.0398707	0.0709179	0.0630971	0.0726616	0.0534527	0.0473646	0.0308693	0.0438338	0.0695521
F17729_{1.1}	0.0691453	0.069138	0.0806422	0.0639616	0.0733299	0.0705729	9.08133e-05	0.0580442	0.0369901	0.0807476	0.0733227	0.026957	0.068851	0.0653311	0.0714774	0.0705511	0.0734825	0.0777943	0.0770823	0.0692252	0.0716699	0.0580297	0.0629518	0.0815685	0.06463	0.0746849	0.0727923	0.068495	9.08133e-05	0.0695485
SL143438_{1.1}	0.0576447	0.0576447	0.0439791	0.047884	2.90603e-05	0.0305205	0.0733045	0.0768317	0.0729049	0.0583457	1.45301e-05	0.0716553	0.0380762	0.0702023	0.0359911	0.0304915	0.0444658	0.0537833	0.0547059	0.0577246	0.0426641	0.0768099	0.0677976	0.0716263	0.0580697	0.0505394	0.0357151	0.0474118	0.073319	0.040154	0.0733154
SL143436_{1.1}	0.0724436	0.0724145	0.0818373	0.0689564	0.0765665	0.0746486	0.0587816	0.0492789	0.0576955	0.0823241	0.0765593	0.0579389	0.0747321	0.0651023	0.0743761	0.0746195	0.0772204	0.0795488	0.0709797	0.0725163	0.0742853	0.0492862	0.0705075	0.0488249	0.0710705	0.0804969	0.0759272	0.0779106	0.0587671	0.0757601	0.058778	0.0765593
IFM62516_{1.2}	0.0833921	0.0833921	0.0664499	0.0738094	0.0713248	0.0714955	0.0918195	0.0963566	0.0903266	0.0782266	0.071332	0.0929965	0.0727778	0.0850122	0.0743289	0.0714665	0.0721966	0.0692651	0.0704239	0.0834574	0.0775582	0.096342	0.0847397	0.0869955	0.080664	0.0686367	0.0715282	0.0781467	0.0918195	0.0713066	0.0918232	0.0713248	0.0931672
IFM59777_{1.2}	0.0732573	0.0732282	0.0521486	0.0684623	0.0598714	0.0614806	0.0858113	0.0871735	0.0815177	0.0690327	0.0598787	0.0864797	0.0631044	0.0771296	0.0639544	0.0614516	0.0639398	0.0594827	0.0574049	0.0733227	0.0674816	0.0871517	0.08013	0.076552	0.0745868	0.0589524	0.0612227	0.0669585	0.0857895	0.0622289	0.0857932	0.0598714	0.0862799	0.0591994
IFM58029_{1.2}	0.0713538	0.071332	0.0536561	0.0627266	0.0586291	0.0567002	0.0826002	0.0864906	0.0804497	0.0684732	0.0586363	0.0831705	0.0587708	0.0775328	0.0592684	0.0566711	0.0592357	0.0592139	0.0590686	0.0714083	0.0636674	0.0864833	0.0766355	0.0734571	0.0710051	0.0548367	0.0597588	0.0622253	0.082622	0.0560173	0.0826111	0.0586363	0.0868902	0.0672781	0.055022
IFM59073_{1.2}	0.0648952	0.0648661	0.0535944	0.0694177	0.0598823	0.0607505	0.0841295	0.0863925	0.0820989	0.0686803	0.0598896	0.0862073	0.0626539	0.0751644	0.0629591	0.0607214	0.0632024	0.0601148	0.0575502	0.0649461	0.0685096	0.0863489	0.0793708	0.0738094	0.0745468	0.0596607	0.0613971	0.0651531	0.0841004	0.0627375	0.0841113	0.0598823	0.0843293	0.061833	0.0259181	0.0572741
IFM55369_{1.2}	0.0761561	0.0761706	0.0506738	0.071768	0.0612263	0.0632896	0.088681	0.0919031	0.0848741	0.0710596	0.0612263	0.0893785	0.0654364	0.0762614	0.0656907	0.0632606	0.0632751	0.0603218	0.0532057	0.0762432	0.0700934	0.0918813	0.0829089	0.0742853	0.0777907	0.056159	0.0643176	0.0686912	0.0886956	0.0650187	0.0886919	0.0612263	0.0890588	0.0585201	0.038661	0.0526572	0.0293799
IFM59359_{1.2}	0.0694577	0.0694722	0.052214	0.0645065	0.0571833	0.0557049	0.0817865	0.085953	0.0805587	0.0644702	0.0571833	0.0831087	0.0576883	0.0716771	0.0581387	0.0556758	0.0575393	0.0271423	0.0551419	0.0695448	0.0601293	0.0859312	0.0780886	0.0756475	0.0715718	0.052461	0.0566639	0.0621018	0.081801	0.0573977	0.0817974	0.0571833	0.0831596	0.0638926	0.0501035	0.0562752	0.0455193	0.0331905
ATCC204305_{1.2}	0.0762796	0.0762796	0.0501762	0.0692724	0.0597334	0.0601838	0.086062	0.0922918	0.084787	0.0676269	0.0597334	0.0873697	0.0618766	0.07762	0.0612518	0.0601547	0.0619964	0.0597951	0.0540993	0.0763667	0.0669621	0.0922772	0.0816811	0.072331	0.0756112	0.0546224	0.060231	0.0680882	0.0860838	0.0628501	0.0860656	0.0597334	0.0860002	0.0634422	0.0507429	0.0523484	0.0502997	0.0411893	0.051295
08-19-02-30_{1.3}	0.0806168	0.0806241	0.0699045	0.0727487	0.070591	0.0672999	0.0925424	0.0979876	0.0928802	0.0829053	0.0705983	0.0940971	0.051651	0.0892114	0.067685	0.0672709	0.0702605	0.0699807	0.0744306	0.0806895	0.0736932	0.0979585	0.088474	0.0913655	0.0817611	0.0657379	0.0701478	0.0719169	0.0925569	0.0677249	0.0925533	0.0705983	0.0957863	0.0872135	0.0759744	0.0751317	0.0764503	0.0741872	0.0724182	0.0755748
12-7504462_{1.3}	0.079102	0.0790948	0.055476	0.0728032	0.0656253	0.0645283	0.0845908	0.0877002	0.0837263	0.0709107	0.0656253	0.084787	0.0668568	0.0765411	0.0660213	0.0644993	0.0691562	0.0580769	0.0572378	0.079182	0.0679429	0.0876784	0.0856224	0.0754695	0.0796215	0.0546188	0.0662356	0.0740056	0.0846126	0.0661303	0.0846017	0.0656253	0.084638	0.0665262	0.0493153	0.0579171	0.0533546	0.0500745	0.0543136	0.0537433	0.0753714
09-7500806_{1.3}	0.0698173	0.0698173	0.0532239	0.0606197	0.0570816	0.0547459	0.0789313	0.0845472	0.0774965	0.0659595	0.0570889	0.0797196	0.0549021	0.0729849	0.0589342	0.0547168	0.0557884	0.0568019	0.0565404	0.0699045	0.0627738	0.0845254	0.0740528	0.0757892	0.0688074	0.0516546	0.0552581	0.0616695	0.0789458	0.0547168	0.0789495	0.0570816	0.0829489	0.0640452	0.0542991	0.0563624	0.0553925	0.0525882	0.0540739	0.052283	0.0709361	0.0548331
IFM59361_{1.3}	0.0775509	0.0775509	0.0508664	0.0709107	0.064067	0.0628937	0.0869883	0.0912202	0.0868139	0.0700207	0.0640742	0.0879146	0.065055	0.0748156	0.065233	0.0628646	0.0643249	0.0574558	0.054695	0.0776454	0.0694468	0.0911984	0.0832504	0.0738276	0.0775219	0.0541974	0.0637945	0.0697156	0.0870028	0.0650005	0.0870064	0.0640742	0.0870282	0.0614552	0.0478041	0.0549421	0.0503978	0.0429402	0.0506375	0.0447237	0.0746812	0.047361	0.0506629
SL143437_{1.3}	0.102641	0.102626	0.0822987	0.0963529	0.0911003	0.0913909	0.10963	0.114352	0.107461	0.0939664	0.0911076	0.109681	0.0919503	0.104791	0.0962585	0.0913618	0.0919031	0.0864906	0.0830324	0.102699	0.0982491	0.114323	0.104544	0.0968252	0.101268	0.0841404	0.0943441	0.0952087	0.109644	0.0940753	0.109633	0.0911076	0.108991	0.0897054	0.0759962	0.0806023	0.0742453	0.0729776	0.0797377	0.0773657	0.0553271	0.0795597	0.0819754	0.0761778
SL143439_{1.3}	0.0782557	0.0782484	0.0572015	0.0685859	0.0639072	0.0566494	0.0873915	0.0913836	0.0881216	0.0720295	0.0639144	0.0885285	0.061506	0.0753315	0.06297	0.0566203	0.0617712	0.0621999	0.0625486	0.0783283	0.0665226	0.0913546	0.0837335	0.0785608	0.0774238	0.0583821	0.0595844	0.0679247	0.087406	0.0605943	0.0874024	0.0639072	0.084609	0.071906	0.0628392	0.0668204	0.0626285	0.0588252	0.0607577	0.0615206	0.0533764	0.061081	0.060903	0.0583421	0.0668241
CM6458_{1.3}	0.0692833	0.0692688	0.0715536	0.0678121	0.0699117	0.0699408	0.0680337	0.0726942	0.069356	0.0770424	0.069919	0.0715827	0.0667914	0.0751571	0.0712449	0.0699117	0.0688692	0.0699662	0.0716553	0.0693705	0.0747212	0.0726725	0.0761343	0.0851756	0.0740129	0.0694141	0.0712885	0.0705765	0.0680192	0.0687239	0.0680155	0.0699117	0.0778234	0.0812997	0.0736823	0.0703222	0.0761851	0.0767118	0.0724327	0.0733481	0.0867994	0.0768753	0.071975	0.0736678	0.0989902	0.0804206
CM7555_{1.3}	0.0863889	0.0863889	0.0605253	0.0796796	0.0676269	0.0686767	0.0950053	0.096807	0.0908133	0.0751063	0.0676341	0.0960442	0.0720077	0.0871663	0.072716	0.0686476	0.0694286	0.0557449	0.0628392	0.0864906	0.0761996	0.0967852	0.0904937	0.0809074	0.0846852	0.0622798	0.0704384	0.0779469	0.0949835	0.0725962	0.0949944	0.0676269	0.092873	0.0690799	0.0587635	0.0630898	0.0603872	0.0528897	0.0548876	0.0582331	0.0603618	0.0563987	0.0585492	0.0525882	0.0645864	0.0546478	0.0801446
12-7505054_{2.1}	0.143151	0.143165	0.140601	0.140826	0.140583	0.141534	0.138294	0.139573	0.140659	0.131955	0.140583	0.139798	0.140779	0.139653	0.139798	0.141505	0.141309	0.137361	0.138821	0.143245	0.137524	0.139529	0.143619	0.136329	0.142729	0.137698	0.141505	0.141745	0.138294	0.141988	0.138298	0.140583	0.136845	0.142838	0.139119	0.138755	0.139358	0.139358	0.137866	0.139896	0.153649	0.137081	0.137426	0.140964	0.142973	0.144855	0.139747	0.143939
12-7504652_{2.1}	0.142039	0.142054	0.139896	0.139892	0.140143	0.140488	0.136979	0.138396	0.13881	0.13238	0.140136	0.138243	0.140031	0.139191	0.14015	0.140459	0.140179	0.136423	0.139246	0.142141	0.136954	0.138381	0.143002	0.136943	0.142145	0.137088	0.141502	0.140841	0.136994	0.14071	0.13699	0.140136	0.136565	0.141789	0.13772	0.137648	0.139257	0.139282	0.137263	0.139823	0.151952	0.136307	0.13699	0.140089	0.141247	0.143332	0.13841	0.142864	0.03537
F13535_{2.1}	0.141959	0.141959	0.138519	0.139257	0.139173	0.140503	0.136402	0.137905	0.138309	0.130557	0.139166	0.137996	0.139987	0.137982	0.139093	0.140474	0.139602	0.136841	0.137342	0.142032	0.136347	0.137869	0.142551	0.135664	0.141694	0.135759	0.139442	0.139896	0.136373	0.140216	0.136362	0.139159	0.135584	0.141291	0.137146	0.137288	0.137829	0.137411	0.136445	0.138952	0.151789	0.135951	0.135701	0.138944	0.143129	0.142915	0.137252	0.142076	0.0340659
F17582_{2.1}	0.140387	0.140401	0.13865	0.138487	0.139028	0.139202	0.137989	0.138832	0.137902	0.131254	0.139035	0.139024	0.138988	0.13804	0.138272	0.139173	0.138665	0.135363	0.137321	0.140466	0.136042	0.13881	0.14346	0.136474	0.14205	0.135864	0.139704	0.139297	0.137996	0.139809	0.137993	0.139035	0.137339	0.140713	0.136627	0.135889	0.137146	0.13776	0.136274	0.138222	0.151299	0.135432	0.135918	0.139471	0.141778	0.143925	0.136576	0.142196	0.0424679
F13619_{2.1}	0.144546	0.14456	0.14233	0.142686	0.142206	0.143521	0.139184	0.143707	0.14172	0.134019	0.142214	0.140917	0.143732	0.141193	0.142995	0.143492	0.14241	0.140165	0.140931	0.144633	0.140971	0.143692	0.144644	0.141077	0.144034	0.139108	0.14371	0.143303	0.139191	0.143231	0.139188	0.142206	0.142482	0.144077	0.140848	0.140532	0.14189	0.141632	0.140347	0.142929	0.156671	0.139834	0.138697	0.142686	0.146337	0.148058	0.141832	0.146039	0.0558756
F13952_{2.1}	0.142043	0.142036	0.138588	0.139326	0.139242	0.140572	0.136471	0.137953	0.13837	0.130626	0.139235	0.138073	0.140056	0.138044	0.139162	0.140543	0.139671	0.136903	0.137411	0.142116	0.136416	0.137924	0.142599	0.13574	0.141763	0.135835	0.139511	0.139958	0.136442	0.140278	0.136445	0.139228	0.135602	0.141345	0.137201	0.137371	0.137898	0.137459	0.136492	0.139028	0.151876	0.136013	0.135777	0.139006	0.143198	0.143002	0.137321	0.142137	0.034124
F5211G_{2.1}	0.142642	0.14265	0.140169	0.140314	0.14006	0.141269	0.137855	0.140056	0.139627	0.131817	0.140067	0.139435	0.140979	0.139718	0.141109	0.14124	0.141255	0.137589	0.139656	0.142737	0.138697	0.140027	0.143289	0.137531	0.142399	0.13719	0.142417	0.141502	0.137855	0.141861	0.137858	0.140067	0.138054	0.141854	0.138138	0.137876	0.139384	0.139311	0.137771	0.140176	0.152748	0.136369	0.137146	0.140336	0.142072	0.144597	0.138792	0.14314	0.0372916
F14513G_{2.1}	0.141894	0.141901	0.138439	0.139191	0.139086	0.140416	0.136322	0.137818	0.138272	0.130513	0.139079	0.137989	0.139922	0.137924	0.139006	0.140387	0.139536	0.136776	0.137277	0.141988	0.136267	0.137797	0.142486	0.135599	0.141629	0.135693	0.139355	0.139809	0.136329	0.140136	0.136325	0.139072	0.135497	0.141211	0.137103	0.137223	0.137786	0.137332	0.136373	0.138857	0.151727	0.135842	0.135621	0.138864	0.1431	0.142838	0.137208	0.142018	0.0339896
F14532_{2.1}	0.143503	0.143525	0.140873	0.14124	0.141451	0.142319	0.138036	0.141284	0.139842	0.132533	0.141458	0.139428	0.141796	0.14027	0.141651	0.14229	0.141128	0.139017	0.139991	0.143583	0.139224	0.141269	0.143797	0.139475	0.143213	0.137887	0.142679	0.142348	0.138036	0.142257	0.138033	0.141458	0.140212	0.142991	0.139598	0.13889	0.14079	0.140394	0.139271	0.141327	0.154779	0.137931	0.137237	0.141538	0.144829	0.146322	0.139478	0.145436	0.0408842
F12636_{2.1}	0.141473	0.141473	0.139162	0.139504	0.13926	0.140245	0.136696	0.139573	0.139322	0.130927	0.139268	0.138298	0.139507	0.13853	0.139522	0.140216	0.139987	0.13614	0.138243	0.141567	0.137128	0.139566	0.14249	0.136616	0.141582	0.136369	0.141055	0.140187	0.136689	0.140521	0.136692	0.13926	0.136972	0.141048	0.137012	0.137797	0.138	0.138283	0.13634	0.139268	0.151738	0.136049	0.135911	0.139006	0.141298	0.143336	0.13764	0.142257	0.0381888
F12041_{2.1}	0.14193	0.141945	0.138476	0.139228	0.139122	0.140452	0.136373	0.137884	0.138309	0.13055	0.13913	0.138025	0.139958	0.137974	0.139042	0.140423	0.139573	0.136812	0.137313	0.142032	0.136289	0.137833	0.142479	0.13565	0.141651	0.13573	0.139391	0.139845	0.13638	0.140179	0.136376	0.139122	0.135577	0.141218	0.137139	0.137259	0.137829	0.137346	0.136387	0.138894	0.151764	0.135886	0.135657	0.138901	0.143136	0.142868	0.137252	0.142054	0.0340259
Af65_{2.1}	0.142937	0.142937	0.139569	0.140862	0.139438	0.141335	0.137542	0.140928	0.13986	0.131305	0.139431	0.138854	0.14112	0.138886	0.14002	0.141306	0.140503	0.137611	0.138429	0.143024	0.137379	0.140913	0.143387	0.13784	0.142671	0.136943	0.140917	0.141182	0.137557	0.141153	0.13756	0.139431	0.138429	0.141876	0.137862	0.13824	0.138741	0.13841	0.137568	0.139522	0.153257	0.136445	0.136438	0.139991	0.143445	0.144825	0.138955	0.143463	0.037811
F16216_{2.1}	0.143685	0.143692	0.140786	0.141266	0.141291	0.142417	0.139689	0.140975	0.141509	0.132747	0.141298	0.141029	0.14148	0.140052	0.140601	0.142388	0.141571	0.138149	0.140085	0.143772	0.138505	0.14096	0.14464	0.137557	0.144077	0.137898	0.142446	0.142795	0.139696	0.142548	0.139693	0.141298	0.138726	0.143594	0.139373	0.138912	0.140089	0.140248	0.138599	0.14015	0.154038	0.137858	0.137985	0.141625	0.144041	0.145029	0.140092	0.144379	0.0298449
F15390_{2.1}	0.143449	0.143478	0.140848	0.141207	0.141418	0.142286	0.138011	0.141266	0.139831	0.132515	0.141425	0.139431	0.141763	0.140252	0.141618	0.142257	0.141102	0.138999	0.139965	0.143543	0.139206	0.141244	0.143772	0.139442	0.143173	0.137862	0.142646	0.142315	0.138018	0.142232	0.138022	0.141425	0.140201	0.142973	0.13958	0.138857	0.140772	0.140361	0.139239	0.14128	0.154739	0.137884	0.137204	0.141498	0.144775	0.146282	0.139453	0.14541	0.0408587
ATCC46645_{2.1}	0.142613	0.142606	0.140488	0.140118	0.139751	0.140957	0.137789	0.139951	0.139493	0.131483	0.139758	0.139217	0.140775	0.138443	0.139925	0.140928	0.140706	0.137037	0.138607	0.1427	0.137658	0.139922	0.143224	0.136623	0.142773	0.136736	0.141302	0.141593	0.13776	0.141131	0.137771	0.139751	0.137186	0.142337	0.138261	0.137586	0.139188	0.138973	0.137299	0.139729	0.152886	0.136616	0.137259	0.140485	0.142319	0.144092	0.139144	0.142817	0.042112
Afu942-09_{2.2}	0.135918	0.135933	0.133194	0.134128	0.133408	0.135624	0.132864	0.13638	0.134847	0.129852	0.133416	0.135472	0.134851	0.134364	0.133695	0.135595	0.134157	0.131846	0.132791	0.13602	0.132409	0.136343	0.137797	0.133187	0.136747	0.131414	0.134974	0.135501	0.132878	0.135232	0.132882	0.133408	0.132951	0.135137	0.131276	0.131687	0.13217	0.131741	0.131033	0.132914	0.148124	0.132057	0.130219	0.133681	0.138211	0.140263	0.133187	0.139765	0.0488394
CM2141_{2.2}	0.14779	0.14779	0.143169	0.147557	0.142838	0.144847	0.149402	0.150292	0.149254	0.140775	0.142846	0.150507	0.147198	0.147692	0.144215	0.144818	0.145421	0.141978	0.143565	0.14787	0.143747	0.150271	0.152534	0.145341	0.150409	0.141364	0.145668	0.147899	0.149417	0.146685	0.149406	0.142838	0.148552	0.148186	0.141044	0.143162	0.141233	0.140742	0.140848	0.142947	0.16014	0.140906	0.142817	0.142512	0.152512	0.149758	0.14609	0.147277	0.0895565
08-31-08-91_{2.2}	0.145058	0.145065	0.14355	0.143082	0.143118	0.14431	0.14148	0.14189	0.142424	0.132954	0.143125	0.142693	0.143609	0.142686	0.142824	0.144281	0.144106	0.140234	0.142642	0.145152	0.140557	0.141847	0.146565	0.138843	0.145705	0.140975	0.144469	0.144186	0.141494	0.144346	0.141491	0.143125	0.139631	0.145134	0.141197	0.141276	0.14209	0.142301	0.14051	0.142381	0.156097	0.140957	0.139366	0.143841	0.146961	0.147459	0.141429	0.146362	0.0559228
12-7505446_{2.2}	0.143162	0.143176	0.140256	0.14011	0.140125	0.140456	0.141106	0.14092	0.142301	0.131062	0.140118	0.141287	0.14011	0.141625	0.139645	0.140426	0.139907	0.137175	0.139631	0.143263	0.137045	0.140906	0.14569	0.140096	0.143928	0.137611	0.140895	0.141186	0.141113	0.140717	0.141117	0.14011	0.140851	0.144622	0.13881	0.138581	0.139704	0.141015	0.138276	0.141226	0.156079	0.140394	0.139235	0.142533	0.147833	0.148338	0.141109	0.14739	0.0615569
08-19-02-46_{2.2}	0.141959	0.141981	0.138552	0.137361	0.138349	0.138988	0.136754	0.139431	0.140557	0.128748	0.138334	0.138138	0.138567	0.139315	0.138349	0.138959	0.140376	0.135719	0.139101	0.142068	0.136227	0.139395	0.141843	0.137956	0.140968	0.136914	0.139493	0.140746	0.136761	0.139467	0.136765	0.138327	0.13885	0.143009	0.137974	0.138127	0.139551	0.141182	0.137895	0.140023	0.153707	0.138501	0.136067	0.140623	0.145596	0.145984	0.138044	0.144095	0.0629627
Afu1042-09_{2.2}	0.135958	0.135929	0.133227	0.13416	0.133441	0.135657	0.132882	0.136376	0.134851	0.129849	0.133448	0.135475	0.134883	0.134382	0.133721	0.135628	0.134189	0.131865	0.132795	0.136053	0.132449	0.13634	0.137822	0.133205	0.136779	0.131447	0.135007	0.135541	0.132874	0.135265	0.132885	0.133441	0.132933	0.13517	0.13128	0.131719	0.132166	0.131781	0.131073	0.132947	0.148156	0.132097	0.130259	0.133714	0.138251	0.140303	0.13319	0.139784	0.0489012
12-7505220_{2.2}	0.122213	0.122227	0.118795	0.117672	0.118817	0.121247	0.117741	0.123942	0.117828	0.113767	0.118817	0.117516	0.119663	0.120008	0.119478	0.121218	0.11991	0.115191	0.117149	0.122322	0.119539	0.123913	0.121995	0.122678	0.121515	0.115475	0.121283	0.121174	0.117763	0.120371	0.117752	0.118809	0.122642	0.125471	0.117825	0.117905	0.119369	0.118322	0.115976	0.11938	0.13339	0.118264	0.114599	0.120564	0.131407	0.126031	0.120375	0.124334	0.0793599
08-19-02-10_{2.2}	0.139111	0.139133	0.135773	0.135584	0.136445	0.137433	0.135762	0.139286	0.138352	0.126953	0.136452	0.136852	0.13646	0.136979	0.135751	0.137404	0.135893	0.133474	0.135417	0.13922	0.134287	0.139257	0.140931	0.136383	0.139769	0.13347	0.137513	0.137128	0.13577	0.137244	0.135766	0.136452	0.137422	0.140703	0.136314	0.13509	0.136569	0.136772	0.134487	0.137154	0.151193	0.135058	0.134004	0.138207	0.144669	0.142686	0.136347	0.141705	0.0646046
08-12-12-13_{2.2}	0.146333	0.14634	0.14294	0.143514	0.143852	0.144524	0.14217	0.140336	0.143521	0.133445	0.143859	0.143104	0.144281	0.141919	0.143184	0.144495	0.143423	0.140859	0.14213	0.146427	0.140906	0.140321	0.146914	0.139958	0.146162	0.140139	0.144469	0.144499	0.142185	0.144088	0.142181	0.143859	0.141	0.145657	0.141741	0.140801	0.142602	0.142384	0.141204	0.143085	0.156457	0.140466	0.139932	0.144153	0.146943	0.147394	0.142032	0.146369	0.0482546
08-19-02-61_{2.2}	0.141738	0.141767	0.138102	0.137441	0.138327	0.139177	0.138378	0.140227	0.140608	0.130702	0.138334	0.139907	0.137717	0.141226	0.137586	0.139148	0.139598	0.136561	0.138872	0.14184	0.136278	0.14019	0.143362	0.139642	0.142134	0.137008	0.139576	0.1397	0.1384	0.139595	0.138396	0.138327	0.141142	0.143194	0.137386	0.137789	0.139344	0.140165	0.138076	0.138825	0.154208	0.138581	0.136917	0.140365	0.145999	0.147572	0.138705	0.145033	0.064314
10-01-02-27_{2.2}	0.128577	0.128577	0.121555	0.125787	0.122765	0.124127	0.127749	0.130375	0.129819	0.121236	0.122765	0.130066	0.123019	0.12865	0.121646	0.124098	0.122525	0.122071	0.123622	0.128664	0.121802	0.130361	0.130989	0.123226	0.128446	0.1221	0.123346	0.125537	0.127749	0.122925	0.12776	0.122765	0.127407	0.128417	0.121258	0.119089	0.122558	0.121181	0.121218	0.122155	0.136383	0.12214	0.120368	0.124254	0.128548	0.128494	0.127033	0.128007	0.062189
Afu257-E11_{2.2}	0.135969	0.135977	0.133252	0.134186	0.133467	0.135682	0.132922	0.136394	0.134905	0.129903	0.133474	0.13553	0.134909	0.134429	0.133746	0.135653	0.134208	0.131905	0.132849	0.136064	0.13246	0.136387	0.137833	0.133245	0.136798	0.131472	0.135032	0.135559	0.132929	0.13529	0.132933	0.133467	0.132965	0.135196	0.131327	0.131737	0.132221	0.131814	0.131105	0.132973	0.148182	0.132122	0.13027	0.133746	0.138269	0.140328	0.133245	0.139823	0.0488612
Afu218-E11_{2.2}	0.135937	0.135929	0.133227	0.13416	0.133441	0.135657	0.132896	0.136383	0.134872	0.129885	0.133448	0.135497	0.134883	0.134396	0.133721	0.135628	0.134189	0.131879	0.132816	0.136024	0.132442	0.136347	0.137826	0.133212	0.136772	0.131447	0.135007	0.135533	0.132903	0.135265	0.132914	0.133441	0.132954	0.13517	0.131302	0.131719	0.132195	0.131781	0.131073	0.132947	0.148149	0.13209	0.130252	0.133706	0.138232	0.140296	0.133212	0.139798	0.0488866
Afu166-E11_{2.2}	0.135929	0.135937	0.133205	0.134139	0.133419	0.135635	0.132867	0.136376	0.134858	0.129856	0.133427	0.135483	0.134861	0.134367	0.133699	0.135606	0.134168	0.131857	0.132802	0.136024	0.132413	0.136354	0.137786	0.133198	0.136758	0.131425	0.134985	0.135512	0.132882	0.13525	0.132885	0.133419	0.132954	0.135148	0.131287	0.131697	0.132181	0.131767	0.131058	0.132933	0.148127	0.132068	0.130237	0.133692	0.138222	0.140274	0.133198	0.139784	0.0488358
CM5419_{2.2}	0.149261	0.149268	0.144524	0.147564	0.144103	0.145585	0.148095	0.150656	0.149573	0.139576	0.14411	0.149413	0.14771	0.145563	0.144553	0.145556	0.147227	0.142018	0.143311	0.149341	0.14439	0.150641	0.15103	0.143354	0.149737	0.143242	0.14626	0.149384	0.148109	0.147394	0.148098	0.144103	0.146111	0.147764	0.141353	0.143845	0.141135	0.141912	0.141371	0.142344	0.161709	0.142308	0.14456	0.14266	0.152744	0.149344	0.147223	0.148836	0.0884304
08-36-03-25_{2.2}	0.14573	0.145737	0.143736	0.143322	0.143325	0.143856	0.141178	0.140993	0.14266	0.132882	0.143332	0.142105	0.144103	0.140804	0.14379	0.143827	0.144226	0.140012	0.142312	0.145832	0.141211	0.140957	0.146802	0.139598	0.145897	0.140619	0.145138	0.144426	0.141193	0.144273	0.141189	0.143332	0.140317	0.145272	0.141723	0.140688	0.142482	0.142806	0.140982	0.142958	0.156686	0.140223	0.14043	0.143914	0.147063	0.147819	0.142286	0.146881	0.0483635
Afu124-E11_{2.2}	0.135933	0.13594	0.133216	0.134149	0.13343	0.135646	0.132885	0.136358	0.134869	0.129881	0.133437	0.135493	0.134872	0.134386	0.13371	0.135617	0.134179	0.131868	0.132813	0.136027	0.132439	0.136343	0.137815	0.133209	0.136761	0.131436	0.134996	0.135523	0.1329	0.135254	0.132903	0.13343	0.132922	0.135167	0.131298	0.131701	0.132184	0.131785	0.131076	0.132936	0.148146	0.132079	0.130241	0.133703	0.138236	0.140292	0.133209	0.139787	0.048883
Afu591-12_{2.2}	0.135922	0.135929	0.133198	0.134131	0.133412	0.135628	0.132867	0.136383	0.134851	0.129849	0.133419	0.135475	0.134854	0.134367	0.133692	0.135599	0.13416	0.13185	0.132795	0.136017	0.13242	0.13634	0.137804	0.13319	0.13675	0.131418	0.134978	0.135504	0.132882	0.135236	0.132885	0.133412	0.132947	0.135141	0.13128	0.13169	0.132166	0.131759	0.131051	0.132918	0.148135	0.132061	0.130223	0.133677	0.138218	0.140274	0.13319	0.139769	0.048843
Afu343-P-11_{2.2}	0.135762	0.135762	0.132994	0.133957	0.133216	0.135446	0.1327	0.136224	0.134676	0.129681	0.133223	0.135301	0.13468	0.134186	0.133517	0.135417	0.133979	0.131668	0.132613	0.135849	0.132224	0.136195	0.137637	0.133023	0.136569	0.131236	0.134789	0.13533	0.132707	0.135054	0.132718	0.133216	0.132816	0.134959	0.131098	0.131501	0.131984	0.131592	0.130884	0.132751	0.147968	0.131894	0.130056	0.13351	0.138044	0.1401	0.133023	0.139602	0.0489375
F7763_{3}	0.136885	0.136856	0.123197	0.134629	0.129137	0.129649	0.142817	0.145181	0.141178	0.134803	0.129129	0.145472	0.13229	0.138854	0.132137	0.129627	0.129126	0.125453	0.123096	0.136954	0.13359	0.145145	0.141887	0.136547	0.137688	0.123586	0.129838	0.131411	0.142809	0.130313	0.142828	0.129122	0.143096	0.131654	0.117676	0.124135	0.120012	0.117051	0.120433	0.11845	0.140107	0.120379	0.122998	0.116851	0.139758	0.128101	0.133354	0.12655	0.186854
CM7632_{3}	0.136467	0.136482	0.125388	0.132024	0.129558	0.12978	0.138661	0.14249	0.13501	0.134553	0.129565	0.140495	0.130866	0.134306	0.13064	0.12975	0.130564	0.127295	0.123924	0.136551	0.133031	0.142468	0.138937	0.138625	0.136064	0.126034	0.130699	0.129758	0.138676	0.129899	0.138679	0.129565	0.138338	0.129834	0.121792	0.125878	0.123386	0.119943	0.123168	0.121149	0.141229	0.125504	0.123579	0.122543	0.14229	0.129503	0.133728	0.129892	0.183309
Af293_{3}	0.134164	0.134171	0.123786	0.131291	0.126768	0.126158	0.136369	0.14185	0.134011	0.132555	0.126775	0.138894	0.12894	0.133997	0.128595	0.126129	0.127938	0.12351	0.121882	0.134248	0.130121	0.141821	0.138225	0.138004	0.134992	0.12339	0.127444	0.127131	0.136383	0.126321	0.136387	0.126775	0.13966	0.12958	0.119507	0.12197	0.120974	0.118061	0.120052	0.119445	0.139246	0.121733	0.120909	0.119783	0.14075	0.127865	0.132053	0.127644	0.181779
TP12_{3}	0.138476	0.138483	0.129169	0.13509	0.131843	0.1314	0.141858	0.144415	0.140303	0.138014	0.13185	0.143075	0.133289	0.138007	0.13298	0.131371	0.132609	0.129972	0.12801	0.138538	0.135544	0.144386	0.14306	0.140379	0.139587	0.130462	0.132028	0.131897	0.141872	0.130996	0.141876	0.131843	0.144459	0.13776	0.127298	0.128534	0.12804	0.125838	0.127131	0.127949	0.145603	0.12922	0.127956	0.126554	0.148	0.134665	0.138156	0.135272	0.186305
AF293_{3}	0.134037	0.134051	0.123659	0.131171	0.126648	0.126038	0.136249	0.141723	0.133892	0.132413	0.126656	0.138766	0.128821	0.133848	0.128475	0.126009	0.12784	0.123361	0.121748	0.13412	0.129994	0.141694	0.138105	0.137862	0.134872	0.123255	0.127324	0.127012	0.136264	0.126194	0.136267	0.126656	0.13954	0.129431	0.119358	0.121813	0.120825	0.117912	0.119903	0.119303	0.139155	0.121599	0.120789	0.119656	0.140666	0.127753	0.131934	0.127502	0.181674
SL143440_{4}	0.434353	0.434353	0.430622	0.430303	0.432656	0.4314	0.43379	0.430659	0.432257	0.436362	0.432664	0.432402	0.431007	0.433289	0.433358	0.431371	0.431131	0.430855	0.430223	0.434426	0.431814	0.430659	0.431396	0.433525	0.431298	0.430495	0.431759	0.431552	0.433812	0.430818	0.433808	0.432664	0.434752	0.426212	0.428632	0.429703	0.429914	0.428577	0.429195	0.4291	0.417945	0.429035	0.42853	0.430274	0.417749	0.423448	0.431461	0.421904	0.447223
TP32_{4}	0.420193	0.420179	0.415954	0.41655	0.417996	0.417	0.419855	0.416935	0.418261	0.422017	0.418003	0.418609	0.416586	0.419267	0.419064	0.416971	0.416928	0.41639	0.415656	0.420259	0.417839	0.416928	0.417632	0.418748	0.417469	0.415965	0.417669	0.417505	0.419877	0.416557	0.419874	0.417996	0.420535	0.411737	0.413865	0.414468	0.414908	0.413382	0.414443	0.414476	0.398402	0.413019	0.413942	0.415446	0.399037	0.406724	0.417225	0.405187	0.435025
CM3249_{4}	0.434218	0.434211	0.430241	0.430106	0.432428	0.431127	0.433441	0.430393	0.432101	0.435839	0.432435	0.432141	0.43084	0.432933	0.432943	0.431098	0.431029	0.430448	0.429965	0.434284	0.431316	0.430386	0.431134	0.43318	0.431094	0.430281	0.431574	0.431381	0.433463	0.430644	0.433452	0.432435	0.434426	0.425936	0.428461	0.429398	0.429758	0.428392	0.429028	0.428668	0.417803	0.428486	0.42829	0.430252	0.417534	0.423437	0.431291	0.421679	0.446631
CM3249b_{4}	0.434327	0.43432	0.43035	0.430194	0.432537	0.431236	0.433543	0.430502	0.43221	0.435955	0.432544	0.432228	0.430927	0.433042	0.433052	0.431207	0.431116	0.430557	0.430074	0.434393	0.431432	0.430495	0.431236	0.433289	0.431203	0.43039	0.431683	0.43149	0.433565	0.430768	0.433561	0.432544	0.434527	0.426045	0.428563	0.429507	0.429867	0.428508	0.429151	0.428777	0.417868	0.428595	0.428399	0.430317	0.417592	0.423524	0.431392	0.421795	0.446747
CM3262_{4}	0.43404	0.43404	0.430299	0.429976	0.43233	0.431174	0.433314	0.430397	0.431915	0.436017	0.432337	0.431977	0.430927	0.432882	0.433303	0.431145	0.430855	0.430898	0.429867	0.434113	0.43185	0.43039	0.431458	0.433103	0.431098	0.430208	0.431436	0.431254	0.433336	0.430568	0.433325	0.432326	0.434367	0.425914	0.428308	0.4293	0.429921	0.428606	0.429256	0.428908	0.417567	0.428497	0.428265	0.430066	0.417309	0.423176	0.43112	0.421646	0.446892
CM2495_{4}	0.43363	0.43363	0.42983	0.429496	0.431836	0.430728	0.432834	0.429932	0.431421	0.435421	0.431843	0.431614	0.43059	0.432486	0.432918	0.430699	0.430466	0.430219	0.429344	0.433703	0.431298	0.429932	0.430967	0.432678	0.430579	0.429627	0.431022	0.430793	0.432849	0.430085	0.432853	0.431836	0.433921	0.425286	0.427862	0.428791	0.429503	0.428069	0.428621	0.428581	0.417218	0.428148	0.427662	0.429547	0.417055	0.422718	0.430582	0.421123	0.446206
CM2730_{4}	0.433939	0.433939	0.430212	0.429928	0.432195	0.431102	0.433249	0.430408	0.431908	0.435842	0.432202	0.431905	0.430953	0.432805	0.433252	0.431073	0.43084	0.430611	0.42971	0.434011	0.431658	0.430393	0.431254	0.433031	0.430931	0.430001	0.431411	0.431145	0.43327	0.430495	0.433267	0.432195	0.434364	0.4257	0.428265	0.429206	0.429892	0.42857	0.429104	0.428955	0.417643	0.428421	0.427992	0.430012	0.417345	0.423085	0.431076	0.421541	0.44658
CM2733_{4}	0.434229	0.434229	0.430466	0.430183	0.432442	0.431356	0.43351	0.430662	0.43217	0.436071	0.432449	0.432152	0.430895	0.433067	0.433205	0.431327	0.43108	0.430542	0.429961	0.434302	0.431596	0.43064	0.431189	0.433274	0.431156	0.430259	0.431668	0.4314	0.433532	0.430742	0.433521	0.432439	0.434665	0.425954	0.428504	0.429442	0.429819	0.428486	0.429006	0.428864	0.417894	0.428813	0.428243	0.430219	0.417574	0.423383	0.431349	0.421792	0.446467
CM7560_{4}	0.433576	0.433576	0.429769	0.429434	0.431774	0.430666	0.432773	0.429921	0.43136	0.435374	0.431781	0.431552	0.430528	0.432424	0.432856	0.430637	0.430404	0.430165	0.429282	0.433641	0.431236	0.429885	0.430906	0.432609	0.430531	0.429565	0.43096	0.430731	0.432795	0.430016	0.432784	0.431774	0.43391	0.425232	0.427807	0.428737	0.429442	0.428014	0.428566	0.428512	0.417156	0.428087	0.427607	0.429514	0.416986	0.422656	0.430521	0.421069	0.446151
CM7570_{4}	0.43505	0.43505	0.431283	0.431007	0.433267	0.432181	0.434335	0.431498	0.432973	0.436888	0.433274	0.432991	0.431734	0.433873	0.43403	0.432152	0.431919	0.431356	0.430778	0.435123	0.432413	0.431483	0.432028	0.434088	0.431988	0.431084	0.432493	0.432228	0.434356	0.431567	0.434346	0.433267	0.435515	0.426765	0.429325	0.430266	0.430633	0.429311	0.42983	0.429671	0.418671	0.429627	0.429053	0.431069	0.418388	0.424189	0.432166	0.422605	0.447296
F15927_{4}	0.434171	0.434171	0.430194	0.430074	0.432377	0.431167	0.43351	0.430343	0.431948	0.4359	0.432384	0.432202	0.431124	0.432856	0.433299	0.431138	0.430967	0.430753	0.429888	0.434244	0.43173	0.430335	0.431483	0.433143	0.431084	0.430219	0.431592	0.431341	0.433532	0.430669	0.433528	0.432384	0.434349	0.425929	0.428385	0.429405	0.429983	0.428632	0.429289	0.428893	0.417592	0.428475	0.428203	0.430045	0.417429	0.423194	0.431222	0.421672	0.447009
CM3720_{4}	0.434157	0.434164	0.430397	0.430117	0.432399	0.431287	0.433434	0.430568	0.432028	0.436038	0.432406	0.432093	0.430844	0.432983	0.433154	0.431258	0.431018	0.430506	0.42991	0.434244	0.431621	0.43056	0.431193	0.43322	0.431102	0.430241	0.431596	0.431367	0.433456	0.430673	0.433445	0.432399	0.434502	0.4259	0.428443	0.429315	0.429725	0.428352	0.428937	0.428788	0.417749	0.428741	0.428218	0.430074	0.417578	0.423259	0.431229	0.42173	0.446525
CM4602_{4}	0.434091	0.434084	0.430364	0.430092	0.432366	0.431218	0.433445	0.430546	0.432104	0.43598	0.432373	0.432108	0.430789	0.432958	0.433111	0.431189	0.431022	0.430535	0.429932	0.434157	0.431494	0.430539	0.431087	0.43322	0.431033	0.430175	0.43153	0.431262	0.433467	0.430622	0.433456	0.432362	0.434582	0.425896	0.428475	0.429402	0.429758	0.428435	0.428984	0.428828	0.41785	0.428733	0.428167	0.430183	0.417542	0.423335	0.431265	0.421817	0.446722
CM4946_{4}	0.434604	0.434604	0.430851	0.430531	0.43286	0.431727	0.433892	0.431044	0.432497	0.436467	0.432867	0.432562	0.431294	0.43343	0.433626	0.431697	0.431454	0.431058	0.430379	0.434676	0.432064	0.431015	0.431661	0.433703	0.431559	0.430691	0.43201	0.431825	0.433913	0.431124	0.433902	0.43286	0.435007	0.426274	0.428886	0.429834	0.430205	0.428864	0.429482	0.429351	0.418072	0.429086	0.428664	0.430626	0.417756	0.42355	0.431632	0.422071	0.447172
[truncated: 52 more columns]
