# Supplementary material for: Genome-Wide Comparative Analysis of Aspergillus fumigatus Strains: The Reference Genome as a Matter of Concern
Source: Genes (Basel). 2018 Jul 19;9(7):363. doi: 10.3390/genes9070363 (PMC6071029; doi:10.3390/genes9070363)
Supplement: Supplementary file 1 [file genes-09-00363-s001.zip › Table S5.xlsx]

## Sheet: TabS5 pairwise NºdiffencesA1163
AF41_{1.1}	AF41_{1.1}	F12219_{1.1}	CM5757_{1.1}	F14403_{1.1}	SL146112_{1.1}	akuBKU80_{1.1}	F14946G_{1.1}	F16311_{1.1}	CM237_{1.1}	CM7510_{1.1}	SL143435_{1.1}	CM6126_{1.1}	F16134_{1.1}	IFM61610_{1.1}	CM3248_{1.1}	CEA10_{1.1}	IFM61578_{1.1}	IFM58401_{1.1}	SL143441_{1.1}	AF72_{1.1}	IFM61118_{1.1}	F18085_{1.1}	IFM60514_{1.1}	AF90_{1.1}	IFM61407_{1.1}	IFM59056_{1.1}	IFM59365_{1.1}	F17764_{1.1}	F17729W_{1.1}	IFM58026_{1.1}	F17729_{1.1}	SL143438_{1.1}	SL143436_{1.1}	IFM62516_{1.2}	IFM59777_{1.2}	IFM58029_{1.2}	IFM59073_{1.2}	IFM55369_{1.2}	IFM59359_{1.2}	ATCC204305_{1.2}	08-19-02-30_{1.3}	12-7504462_{1.3}	09-7500806_{1.3}	IFM59361_{1.3}	SL143437_{1.3}	SL143439_{1.3}	CM6458_{1.3}	CM7555_{1.3}	12-7505054_{2.1}
F12219_{1.1}	48
CM5757_{1.1}	18267	18269
F14403_{1.1}	14964	14964	15183
SL146112_{1.1}	15869	15869	12107	13182
akuBKU80_{1.1}	14454	14452	13212	11045	8400
F14946G_{1.1}	19034	19030	22197	17605	20184	19425
F16311_{1.1}	18114	18108	22853	17619	21149	20016	15976
CM237_{1.1}	19680	19672	22524	17915	20068	19523	10182	14127
CM7510_{1.1}	20843	20835	16955	17566	16060	14706	22230	23792	23364
SL143435_{1.1}	15871	15871	12107	13184	4	8402	20182	21151	20070	16062
CM6126_{1.1}	18033	18027	21955	16669	19726	19208	7424	14516	10038	22589	19728
F16134_{1.1}	13647	13647	12842	9606	10480	8702	18951	20019	19253	15587	10482	18613
IFM61610_{1.1}	18344	18340	20084	17956	19328	18024	17986	19824	18948	21061	19326	17230	18229
CM3248_{1.1}	14518	14514	12113	11984	9906	9471	19674	20531	20237	16021	9908	19016	8908	18138
CEA10_{1.1}	14448	14448	13204	11037	8392	8	19419	20012	19515	14698	8394	19200	8694	18016	9463
IFM61578_{1.1}	15127	15127	13287	13353	12239	10476	20228	20480	20244	16202	12241	19644	10993	18471	10613	10468
IFM58401_{1.1}	18344	18340	14567	16301	14804	13993	21413	22589	21763	16677	14806	21525	14031	19143	14142	13985	14990
SL143441_{1.1}	19550	19542	14511	16185	15064	14624	21219	22723	21029	15260	15064	20920	14843	18933	14802	14616	14565	15712
AF72_{1.1}	86	82	18289	14986	15891	14474	19056	18128	19698	20863	15893	18053	13669	18364	14538	14470	15149	18368	19572
IFM61118_{1.1}	15922	15924	14782	14204	11745	10438	19727	20801	20697	16926	11745	19746	11327	18720	10250	10430	12557	14333	16326	15944
F18085_{1.1}	18112	18106	22847	17613	21143	20012	15976	50	14119	23784	21145	14508	20013	19814	20525	20006	20474	22583	22713	18128	20795
IFM60514_{1.1}	19271	19267	19940	15351	18664	17433	17333	19383	16898	21457	18666	15689	17000	17834	17824	17425	17349	20805	19801	19293	18164	19373
AF90_{1.1}	21855	21851	19090	19286	19720	19087	22456	18097	22813	21356	19718	22542	19978	21813	19699	19079	19868	21069	17615	21879	20498	18087	20668
IFM61407_{1.1}	17570	17566	17741	13746	15984	14479	17793	19394	17468	19758	15986	16505	14203	17887	14938	14471	15115	18851	18111	17592	15353	19388	4640	20279
IFM59056_{1.1}	17808	17808	13851	15454	13913	12582	20559	21673	20337	16433	13915	20766	12753	19407	14028	12574	13818	13977	14467	17828	14922	21669	20187	19867	18167
IFM59365_{1.1}	15233	15231	12441	11777	9830	8388	20036	20762	20282	15017	9832	19762	9764	18440	6773	8380	7893	14238	14457	15255	9192	20756	16694	19511	13752	13663
F17764_{1.1}	8763	8775	15300	12244	13052	11227	18849	19845	19545	17235	13054	18228	10746	18491	11802	11221	12380	16326	15630	8787	13152	19841	17772	21537	15473	15137	11354
F17729W_{1.1}	19038	19028	22201	17611	20188	19429	20	15976	10174	22224	20186	7420	18955	17984	19678	19423	20230	21411	21217	19058	19731	15972	17335	22452	17797	20559	20040	18853
IFM58026_{1.1}	14082	14084	13564	11482	11052	8762	19143	19529	19501	16072	11054	18660	9143	18040	9108	8754	9833	14343	15912	14102	10976	19523	17370	20003	14715	13039	8498	12067	19147
F17729_{1.1}	19035	19033	22200	17608	20187	19428	25	15979	10183	22229	20185	7421	18954	17985	19677	19422	20229	21416	21220	19057	19730	15975	17330	22455	17792	20560	20039	18856	25	19146
SL143438_{1.1}	15869	15869	12107	13182	8	8402	20180	21151	20070	16062	4	19726	10482	19326	9908	8394	12241	14806	15060	15891	11745	21145	18664	19718	15986	13913	9832	13052	20184	11054	20183
SL143436_{1.1}	19943	19935	22529	18983	21078	20550	16182	13566	15883	22663	21076	15950	20573	17922	20475	20542	21258	21899	19540	19963	20450	13568	19410	13441	19565	22160	20902	21448	16178	20856	16181	21076
IFM62516_{1.2}	22957	22957	18293	20319	19635	19682	25277	26526	24866	21535	19637	25601	20035	23403	20462	19674	19875	19068	19387	22975	21351	26522	23328	23949	22206	18895	19691	21513	25277	19630	25278	19635	25648
IFM59777_{1.2}	20167	20159	14356	18847	16482	16925	23623	23998	22441	19004	16484	23807	17372	21233	17606	16917	17602	16375	15803	20185	18577	23992	22059	21074	20533	16229	16854	18433	23617	17131	23618	16482	23752	16297
IFM58029_{1.2}	19643	19637	14771	17268	16140	15609	22739	23810	22147	18850	16142	22896	16179	21344	16316	15601	16307	16301	16261	19658	17527	23808	21097	20222	19547	15096	16451	17130	22745	15421	22742	16142	23920	18521	15147
IFM59073_{1.2}	17865	17857	14754	19110	16485	16724	23160	23783	22601	18907	16487	23732	17248	20692	17332	16716	17399	16549	15843	17879	18860	23771	21850	20319	20522	16424	16902	17936	23152	17271	23155	16485	23215	17022	7135	15767
IFM55369_{1.2}	20965	20969	13950	19757	16855	17423	24413	25300	23365	19562	16855	24605	18014	20994	18084	17415	17419	16606	14647	20989	19296	25294	22824	20450	21415	15460	17706	18910	24417	17899	24416	16855	24517	16110	10643	14496	8088
IFM59359_{1.2}	19121	19125	14374	17758	15742	15335	22515	23662	22177	17748	15742	22879	15881	19732	16005	15327	15840	7472	15180	19145	16553	23656	21497	20825	19703	14442	15599	17096	22519	15801	22518	15742	22893	17589	13793	15492	12531	9137
ATCC204305_{1.2}	20999	20999	13813	19070	16444	16568	23692	25407	23341	18617	16444	24052	17034	21368	16862	16560	17067	16461	14893	21023	18434	25403	22486	19912	20815	15037	16581	18744	23698	17302	23693	16444	23675	17465	13969	14411	13847	11339	14121
08-19-02-30_{1.3}	22193	22195	19244	20027	19433	18527	25476	26975	25569	22823	19435	25904	14219	24559	18633	18519	19342	19265	20490	22213	20287	26967	24356	25152	22508	18097	19311	19798	25480	18644	25479	19435	26369	24009	20915	20683	21046	20423	19936	20805
12-7504462_{1.3}	21776	21774	15272	20042	18066	17764	23287	24143	23049	19521	18066	23341	18405	21071	18175	17756	19038	15988	15757	21798	18704	24137	23571	20776	21919	15036	18234	20373	23293	18205	23290	18066	23300	18314	13576	15944	14688	13785	14952	14795	20749
09-7500806_{1.3}	19220	19220	14652	16688	15714	15071	21729	23275	21334	18158	15716	21946	15114	20092	16224	15063	15358	15637	15565	19244	17281	23269	20386	20864	18942	14220	15212	16977	21733	15063	21734	15714	22835	17631	14948	15516	15249	14477	14886	14393	19528	15095
IFM59361_{1.3}	21349	21349	14003	19521	17637	17314	23947	25112	23899	19276	17639	24202	17909	20596	17958	17306	17708	15817	15057	21375	19118	25106	22918	20324	21341	14920	17562	19192	23951	17894	23952	17639	23958	16918	13160	15125	13874	11821	13940	12312	20559	13038	13947
SL143437_{1.3}	28256	28252	22656	26525	25079	25159	30180	31480	29583	25868	25081	30194	25313	28848	26499	25151	25300	23810	22858	28272	27047	31472	28780	26655	27878	23163	25972	26210	30184	25898	30181	25081	30004	24695	20921	22189	20439	20090	21951	21298	15231	21902	22567	20971
SL143439_{1.3}	21543	21541	15747	18881	17593	15595	24058	25157	24259	19829	17595	24371	16932	20738	17335	15587	17005	17123	17219	21563	18313	25149	23051	21627	21314	16072	16403	18699	24062	16681	24061	17593	23292	19795	17299	18395	17241	16194	16726	16936	14694	16815	16766	16061	18396
CM6458_{1.3}	19073	19069	19698	18668	19246	19254	18729	20012	19093	21209	19248	19706	18387	20690	19613	19246	18959	19261	19726	19097	20570	20006	20959	23448	20375	19109	19625	19429	18725	18919	18724	19246	21424	22381	20284	19359	20973	21118	19940	20192	23895	21163	19814	20280	27251	22139
CM7555_{1.3}	23782	23782	16662	21935	18617	18906	26154	26650	25000	20676	18619	26440	19823	23996	20018	18898	19113	15346	17299	23810	20977	26644	24912	22273	23313	17145	19391	21458	26148	19985	26151	18617	25567	19017	16177	17368	16624	14560	15110	16031	16617	15526	16118	14477	17780	15044	22063
12-7505054_{2.1}	39408	39412	38706	38768	38701	38963	38071	38423	38722	36326	38701	38485	38755	38445	38485	38955	38901	37814	38216	39434	37859	38411	39537	37530	39292	37907	38955	39021	38071	39088	38072	38701	37672	39322	38298	38198	38364	38364	37953	38512	42298	37737	37832	38806	39359	39877	38471	39625
12-7504652_{2.1}	39102	39106	38512	38511	38580	38675	37709	38099	38213	36443	38578	38057	38549	38318	38582	38667	38590	37556	38333	39130	37702	38095	39367	37699	39131	37739	38954	38772	37713	38736	37712	38578	37595	39033	37913	37893	38336	38343	37787	38492	41831	37524	37712	38565	38884	39458	38103	39329	9737
F13535_{2.1}	39080	39080	38133	38336	38313	38679	37550	37964	38075	35941	38311	37989	38537	37985	38291	38671	38431	37671	37809	39100	37535	37954	39243	37347	39007	37373	38387	38512	37542	38600	37539	38309	37325	38896	37755	37794	37943	37828	37562	38252	41786	37426	37357	38250	39402	39343	37784	39112	9378
F17582_{2.1}	38647	38651	38169	38124	38273	38321	37987	38219	37963	36133	38275	38272	38262	38001	38065	38313	38173	37264	37803	38669	37451	38213	39493	37570	39105	37402	38459	38347	37989	38488	37988	38275	37808	38737	37612	37409	37755	37924	37515	38051	41651	37283	37417	38395	39030	39621	37598	39145	11691
F13619_{2.1}	39792	39796	39182	39280	39148	39510	38316	39561	39014	36894	39150	38793	39568	38869	39365	39502	39204	38586	38797	39816	38808	39557	39819	38837	39651	38295	39562	39450	38318	39430	38317	39148	39224	39663	38774	38687	39061	38990	38636	39347	43130	38495	38182	39280	40285	40759	39045	40203	15382
F13952_{2.1}	39103	39101	38152	38355	38332	38698	37569	37977	38092	35960	38330	38010	38556	38002	38310	38690	38450	37688	37828	39123	37554	37969	39256	37368	39026	37394	38406	38529	37561	38617	37562	38328	37330	38911	37770	37817	37962	37841	37575	38273	41810	37443	37378	38267	39421	39367	37803	39129	9394
F5211G_{2.1}	39268	39270	38587	38627	38557	38890	37950	38556	38438	36288	38559	38385	38810	38463	38846	38882	38886	37877	38446	39294	38182	38548	39446	37861	39201	37767	39206	38954	37950	39053	37951	38559	38005	39051	38028	37956	38371	38351	37927	38589	42050	37541	37755	38633	39111	39806	38208	39405	10266
F14513G_{2.1}	39062	39064	38111	38318	38289	38655	37528	37940	38065	35929	38287	37987	38519	37969	38267	38647	38413	37653	37791	39088	37513	37934	39225	37329	38989	37355	38363	38488	37530	38578	37529	38285	37301	38874	37743	37776	37931	37806	37542	38226	41769	37396	37335	38228	39394	39322	37772	39096	9357
F14532_{2.1}	39505	39511	38781	38882	38940	39179	38000	38894	38497	36485	38942	38383	39035	38615	38995	39171	38851	38270	38538	39527	38327	38890	39586	38396	39425	37959	39278	39187	38000	39162	37999	38942	38599	39364	38430	38235	38758	38649	38340	38906	42609	37971	37780	38964	39870	40281	38397	40037	11255
F12636_{2.1}	38946	38946	38310	38404	38337	38608	37631	38423	38354	36043	38339	38072	38405	38136	38409	38600	38537	37478	38057	38972	37750	38421	39226	37609	38976	37541	38831	38592	37629	38684	37630	38337	37707	38829	37718	37934	37990	38068	37533	38339	41772	37453	37415	38267	38898	39459	37891	39162	10513
F12041_{2.1}	39072	39076	38121	38328	38299	38665	37542	37958	38075	35939	38301	37997	38529	37983	38277	38657	38423	37663	37801	39100	37519	37944	39223	37343	38995	37365	38373	38498	37544	38590	37543	38299	37323	38876	37753	37786	37943	37810	37546	38236	41779	37408	37345	38238	39404	39330	37784	39106	9367
Af65_{2.1}	39349	39349	38422	38778	38386	38908	37864	38796	38502	36147	38384	38225	38849	38234	38546	38900	38679	37883	38108	39373	37819	38792	39473	37946	39276	37699	38793	38866	37868	38858	37869	38384	38108	39057	37952	38056	38194	38103	37871	38409	42190	37562	37560	38538	39489	39869	38253	39494	10409
F16216_{2.1}	39555	39557	38757	38889	38896	39206	38455	38809	38956	36544	38898	38824	38948	38555	38706	39198	38973	38031	38564	39579	38129	38805	39818	37868	39663	37962	39214	39310	38457	39242	38456	38898	38190	39530	38368	38241	38565	38609	38155	38582	42405	37951	37986	38988	39653	39925	38566	39746	8216
F15390_{2.1}	39490	39498	38774	38873	38931	39170	37993	38889	38494	36480	38933	38384	39026	38610	38986	39162	38844	38265	38531	39516	38322	38883	39579	38387	39414	37952	39269	39178	37995	39155	37996	38933	38596	39359	38425	38226	38753	38640	38331	38893	42598	37958	37771	38953	39855	40270	38390	40030	11248
ATCC46645_{2.1}	39260	39258	38675	38573	38472	38804	37932	38527	38401	36196	38474	38325	38754	38112	38520	38796	38735	37725	38157	39284	37896	38519	39428	37611	39304	37642	38899	38979	37924	38852	37927	38472	37766	39184	38062	37876	38317	38258	37797	38466	42088	37609	37786	38674	39179	39667	38305	39316	11593
Afu942-09_{2.2}	37417	37421	36667	36924	36726	37336	36576	37544	37122	35747	36728	37294	37123	36989	36805	37328	36932	36296	36556	37445	36451	37534	37934	36665	37645	36177	37157	37302	36580	37228	36581	36726	36600	37202	36139	36252	36385	36267	36072	36590	40777	36354	35848	36801	38048	38613	36665	38476	13445
CM2141_{2.2}	40685	40685	39413	40621	39322	39875	41129	41374	41088	38754	39324	41433	40522	40658	39701	39867	40033	39085	39522	40707	39572	41368	41991	40011	41406	38916	40101	40715	41133	40381	41130	39322	40895	40794	38828	39411	38880	38745	38774	39352	44085	38790	39316	39232	41985	41227	40217	40544	24654
08-31-08-91_{2.2}	39933	39935	39518	39389	39399	39727	38948	39061	39208	36601	39401	39282	39534	39280	39318	39719	39671	38605	39268	39959	38694	39049	40348	38222	40111	38809	39771	39693	38952	39737	38951	39401	38439	39954	38870	38892	39116	39174	38681	39196	42972	38804	38366	39598	40457	40594	38934	40292	15395
12-7505446_{2.2}	39411	39415	38611	38571	38575	38666	38845	38794	39174	36080	38573	38895	38571	38988	38443	38658	38515	37763	38439	39439	37727	38790	40107	38567	39622	37883	38787	38867	38847	38738	38848	38571	38775	39813	38213	38150	38459	38820	38066	38878	42967	38649	38330	39238	40697	40836	38846	40575	16946
08-19-02-46_{2.2}	39080	39086	38142	37814	38086	38262	37647	38384	38694	35443	38082	38028	38146	38352	38086	38254	38644	37362	38293	39110	37502	38374	39048	37978	38807	37691	38401	38746	37649	38394	37650	38080	38224	39369	37983	38025	38417	38866	37961	38547	42314	38128	37458	38712	40081	40188	38002	39668	17333
Afu1042-09_{2.2}	37428	37420	36676	36933	36735	37345	36581	37543	37123	35746	36737	37295	37132	36994	36812	37337	36941	36301	36557	37454	36462	37533	37941	36670	37654	36186	37166	37313	36579	37237	36582	36735	36595	37211	36140	36261	36384	36278	36083	36599	40786	36365	35859	36810	38059	38624	36666	38481	13462
12-7505220_{2.2}	33644	33648	32703	32394	32709	33378	32413	34120	32437	31319	32709	32351	32942	33037	32891	33370	33010	31711	32250	33674	32908	34112	33584	33772	33452	31789	33388	33358	32419	33137	32416	32707	33762	34541	32436	32458	32861	32573	31927	32864	36721	32557	31548	33190	36175	34695	33138	34228	21847
08-19-02-10_{2.2}	38296	38302	37377	37325	37562	37834	37374	38344	38087	34949	37564	37674	37566	37709	37371	37826	37410	36744	37279	38326	36968	38336	38797	37545	38477	36743	37856	37750	37376	37782	37375	37564	37831	38734	37526	37189	37596	37652	37023	37757	41622	37180	36890	38047	39826	39280	37535	39010	17785
08-12-12-13_{2.2}	40284	40286	39350	39508	39601	39786	39138	38633	39510	36736	39603	39395	39719	39069	39417	39778	39483	38777	39127	40310	38790	38629	40444	38529	40237	38579	39771	39779	39142	39666	39141	39603	38816	40098	39020	38761	39257	39197	38872	39390	43071	38669	38522	39684	40452	40576	39100	40294	13284
08-19-02-61_{2.2}	39019	39027	38018	37836	38080	38314	38094	38603	38708	35981	38082	38515	37912	38878	37876	38306	38430	37594	38230	39047	37516	38593	39466	38442	39128	37717	38424	38458	38100	38429	38099	38080	38855	39420	37821	37932	38360	38586	38011	38217	42452	38150	37692	38641	40192	40625	38184	39926	17705
10-01-02-27_{2.2}	35396	35396	33463	34628	33796	34171	35168	35891	35738	33375	33796	35806	33866	35416	33488	34163	33730	33605	34032	35420	33531	35887	36060	33923	35360	33613	33956	34559	35168	33840	35171	33796	35074	35352	33381	32784	33739	33360	33370	33628	37545	33624	33136	34206	35388	35373	34971	35239	17120
Afu257-E11_{2.2}	37431	37433	36683	36940	36742	37352	36592	37548	37138	35761	36744	37310	37139	37007	36819	37344	36946	36312	36572	37457	36465	37546	37944	36681	37659	36193	37173	37318	36594	37244	36595	36742	36604	37218	36153	36266	36399	36287	36092	36606	40793	36372	35862	36819	38064	38631	36681	38492	13451
Afu218-E11_{2.2}	37422	37420	36676	36933	36735	37345	36585	37545	37129	35756	36737	37301	37132	36998	36812	37337	36941	36305	36563	37446	36460	37535	37942	36672	37652	36186	37166	37311	36587	37237	36590	36735	36601	37211	36146	36261	36392	36278	36083	36599	40784	36363	35857	36808	38054	38622	36672	38485	13458
Afu166-E11_{2.2}	37420	37422	36670	36927	36729	37339	36577	37543	37125	35748	36731	37297	37126	36990	36806	37331	36935	36299	36559	37446	36452	37537	37931	36668	37648	36180	37160	37305	36581	37233	36582	36729	36601	37205	36142	36255	36388	36274	36079	36595	40778	36357	35853	36804	38051	38616	36668	38481	13444
CM5419_{2.2}	41090	41092	39786	40623	39670	40078	40769	41474	41176	38424	39672	41132	40663	40072	39794	40070	40530	39096	39452	41112	39749	41470	41577	39464	41221	39433	40264	41124	40773	40576	40770	39670	40223	40678	38913	39599	38853	39067	38918	39186	44517	39176	39796	39273	42049	41113	40529	40973	24344
08-36-03-25_{2.2}	40118	40120	39569	39455	39456	39602	38865	38814	39273	36581	39458	39120	39670	38762	39584	39594	39704	38544	39177	40146	38874	38804	40413	38430	40164	38711	39955	39759	38869	39717	38868	39458	38628	39992	39015	38730	39224	39313	38811	39355	43134	38602	38659	39618	40485	40693	39170	40435	13314
Afu124-E11_{2.2}	37421	37423	36673	36930	36732	37342	36582	37538	37128	35755	36734	37300	37129	36995	36809	37334	36938	36302	36562	37447	36459	37534	37939	36671	37649	36183	37163	37308	36586	37234	36587	36732	36592	37210	36145	36256	36389	36279	36084	36596	40783	36360	35854	36807	38055	38621	36671	38482	13457
Afu591-12_{2.2}	37418	37420	36668	36925	36727	37337	36577	37545	37123	35746	36729	37295	37124	36990	36804	37329	36933	36297	36557	37444	36454	37533	37936	36666	37646	36178	37158	37303	36581	37229	36582	36727	36599	37203	36140	36253	36384	36272	36077	36591	40780	36355	35849	36800	38050	38616	36666	38477	13446
Afu343-P-11_{2.2}	37374	37374	36612	36877	36673	37287	36531	37501	37075	35700	36675	37247	37076	36940	36756	37279	36883	36247	36507	37398	36400	37493	37890	36620	37596	36128	37106	37255	36533	37179	36536	36673	36563	37153	36090	36201	36334	36226	36031	36545	40734	36309	35803	36754	38002	38568	36620	38431	13472
F7763_{3}	37683	37675	33915	37062	35550	35691	39316	39967	38865	37110	35548	40047	36418	38225	36376	35685	35547	34536	33887	37702	36776	39957	39060	37590	37904	34022	35743	36176	39314	35874	39319	35546	39393	36243	32395	34173	33038	32223	33154	32608	38570	33139	33860	32168	38474	35265	36711	34838	51439
CM7632_{3}	37568	37572	34518	36345	35666	35727	38172	39226	37167	37041	35668	38677	36026	36973	35964	35719	35943	35043	34115	37591	36622	39220	38248	38162	37457	34696	35980	35721	38176	35760	38177	35668	38083	35742	33528	34653	33967	33019	33907	33351	38879	34550	34020	33735	39171	35651	36814	35758	50463
Af293_{3}	36934	36936	34077	36143	34898	34730	37541	39050	36892	36491	34900	38236	35496	36888	35401	34722	35220	34001	33553	36957	35821	39042	38052	37991	37162	33968	35084	34998	37545	34775	37546	34900	38447	35672	32899	33577	33303	32501	33049	32882	38333	33512	33285	32975	38747	35200	36353	35139	50042
TP12_{3}	38121	38123	35559	37189	36295	36173	39052	39756	38624	37994	36297	39387	36693	37992	36608	36165	36506	35780	35240	38138	37314	39748	39383	38645	38427	35915	36346	36310	39056	36062	39057	36295	39768	37924	35044	35384	35248	34642	34998	35223	40083	35573	35225	34839	40743	37072	38033	37239	51288
AF293_{3}	36899	36903	34042	36110	34865	34697	37508	39015	36859	36452	34867	38201	35463	36847	35368	34689	35193	33960	33516	36922	35786	39007	38019	37952	37129	33931	35051	34965	37512	34740	37513	34867	38414	35631	32858	33534	33262	32460	33008	32843	38308	33475	33252	32940	38724	35169	36320	35100	50013
SL143440_{4}	119573	119573	118546	118458	119106	118760	119418	118556	118996	120126	119108	119036	118652	119280	119299	118752	118686	118610	118436	119593	118874	118556	118759	119345	118732	118511	118859	118802	119424	118600	119423	119108	119683	117332	117998	118293	118351	117983	118153	118127	115056	118109	117970	118450	115002	116571	118777	116146	123116
TP32_{4}	115675	115671	114508	114672	115070	114796	115582	114778	115143	116177	115072	115239	114682	115420	115364	114788	114776	114628	114426	115693	115027	114776	114970	115277	114925	114511	114980	114935	115588	114674	115587	115070	115769	113347	113933	114099	114220	113800	114092	114101	109676	113700	113954	114368	109851	111967	114858	111544	119758
CM3249_{4}	119536	119534	118441	118404	119043	118685	119322	118483	118953	119982	119045	118964	118606	119182	119185	118677	118658	118498	118365	119554	118737	118481	118687	119250	118676	118452	118808	118755	119328	118552	119325	119045	119593	117256	117951	118209	118308	117932	118107	118008	115017	117958	117904	118444	114943	116568	118730	116084	122953
CM3249b_{4}	119566	119564	118471	118428	119073	118715	119350	118513	118983	120014	119075	118988	118630	119212	119215	118707	118682	118528	118395	119584	118769	118511	118715	119280	118706	118482	118838	118785	119356	118586	119355	119075	119621	117286	117979	118239	118338	117964	118141	118038	115035	117988	117934	118462	114959	116592	118758	116116	122985
CM3262_{4}	119487	119487	118457	118368	119016	118698	119287	118484	118902	120031	119018	118919	118630	119168	119284	118690	118610	118622	118338	119507	118884	118482	118776	119229	118677	118432	118770	118720	119293	118531	119290	119015	119577	117250	117909	118182	118353	117991	118170	118074	114952	117961	117897	118393	114881	116496	118683	116075	123025
CM2495_{4}	119374	119374	118328	118236	118880	118575	119155	118356	118766	119867	118882	118819	118537	119059	119178	118567	118503	118435	118194	119394	118732	118356	118641	119112	118534	118272	118656	118593	119159	118398	119160	118880	119454	117077	117786	118042	118238	117843	117995	117984	114856	117865	117731	118250	114811	116370	118535	115931	122836
CM2730_{4}	119459	119459	118433	118355	118979	118678	119269	118487	118900	119983	118981	118899	118637	119147	119270	118670	118606	118543	118295	119479	118831	118483	118720	119209	118631	118375	118763	118690	119275	118511	119274	118979	119576	117191	117897	118156	118345	117981	118128	118087	114973	117940	117822	118378	114891	116471	118671	116046	122939
CM2733_{4}	119539	119539	118503	118425	119047	118748	119341	118557	118972	120046	119049	118967	118621	119219	119257	118740	118672	118524	118364	119559	118814	118551	118702	119276	118693	118446	118834	118760	119347	118579	119344	119046	119659	117261	117963	118221	118325	117958	118101	118062	115042	118048	117891	118435	114954	116553	118746	116115	122908
CM7560_{4}	119359	119359	118311	118219	118863	118558	119138	118353	118749	119854	118865	118802	118520	119042	119161	118550	118486	118420	118177	119377	118715	118343	118624	119093	118521	118255	118639	118576	119144	118379	119141	118863	119451	117062	117771	118027	118221	117828	117980	117965	114839	117848	117716	118241	114792	116353	118518	115916	122821
CM7570_{4}	119765	119765	118728	118652	119274	118975	119568	118787	119193	120271	119276	119198	118852	119441	119484	118967	118903	118748	118589	119785	119039	118783	118933	119500	118922	118673	119061	118988	119574	118806	119571	119274	119893	117484	118189	118448	118549	118185	118328	118284	115256	118272	118114	118669	115178	116775	118971	116339	123136
F15927_{4}	119523	119523	118428	118395	119029	118696	119341	118469	118911	119999	119031	118981	118684	119161	119283	118688	118641	118582	118344	119543	118851	118467	118783	119240	118673	118435	118813	118744	119347	118559	119346	119031	119572	117254	117930	118211	118370	117998	118179	118070	114959	117955	117880	118387	114914	116501	118711	116082	123057
CM3720_{4}	119519	119521	118484	118407	119035	118729	119320	118531	118933	120037	119037	118951	118607	119196	119243	118721	118655	118514	118350	119543	118821	118529	118703	119261	118678	118441	118814	118751	119326	118560	119323	119035	119614	117246	117946	118186	118299	117921	118082	118041	115002	118028	117884	118395	114955	116519	118713	116098	122924
CM4602_{4}	119501	119499	118475	118400	119026	118710	119323	118525	118954	120021	119028	118955	118592	119189	119231	118702	118656	118522	118356	119519	118786	118523	118674	119261	118659	118423	118796	118722	119329	118546	119326	119025	119636	117245	117955	118210	118308	117944	118095	118052	115030	118026	117870	118425	114945	116540	118723	116122	122978
CM4946_{4}	119642	119642	118609	118521	119162	118850	119446	118662	119062	120155	119164	119080	118731	119319	119373	118842	118775	118666	118479	119662	118943	118654	118832	119394	118804	118565	118928	118877	119452	118684	119449	119162	119753	117349	118068	118329	118431	118062	118232	118196	115091	118123	118007	118547	115004	116599	118824	116192	123102
[truncated: 52 more columns]
