# Supplementary material for: Genome-Wide Comparative Analysis of Aspergillus fumigatus Strains: The Reference Genome as a Matter of Concern
Source: Genes (Basel). 2018 Jul 19;9(7):363. doi: 10.3390/genes9070363 (PMC6071029; doi:10.3390/genes9070363)
Supplement: Supplementary file 1 [file genes-09-00363-s001.zip › Table S6.xlsx]

## Sheet: Table S6 Between groups Af293
	1.1	1.1	1.2	1.2	1.3	1.3	2.1	2.1	2.2	2.2	3	3
1.2	0.0713468	19727
1.3	0.0765758	21172.8	0.0645494	17847.5
2.1	0.136554	37756.5	0.135102	37354.8	0.13946	38559.9
2.2	0.139509	38573.5	0.138974	38425.4	0.14189	39231.7	0.0582377	16102.4
3	0.132295	36578.8	0.122073	33752.4	0.129356	35766.2	0.179965	49759.3	0.182273	50397.5
4	0.429534	118764	0.425874	117752	0.422052	116695	0.445621	123212	0.446008	123319	0.415254	114815
