# Supplementary material for: Genome-Wide Comparative Analysis of Aspergillus fumigatus Strains: The Reference Genome as a Matter of Concern
Source: Genes (Basel). 2018 Jul 19;9(7):363. doi: 10.3390/genes9070363 (PMC6071029; doi:10.3390/genes9070363)
Supplement: Supplementary file 1 [file genes-09-00363-s001.zip › Table S7.xlsx]

## Sheet: Table S7 Between groups A1163
1.1	1.1	1.1	1.2	1.2	1.3	1.3	2.1	2.1	2.2	2.2	3	3
1.2	0.0710383	19556.1
1.3	0.076387	21028.6	0.0643104	17704
2.1	0.139637	38440.7	0.139096	38291.8	0.142034	39100.6
2.2	0.136604	37605.7	0.135164	37209.3	0.139526	38410	0.0581317	16003.1
3	0.133454	36738.5	0.123293	33941.2	0.130521	35931.1	0.183696	50569.6	0.181379	49931.7
4	0.431095	118676	0.427552	117701	0.423677	116634	0.447747	123260	0.447378	123159	0.417851	115030
