# Supplementary material for: Genome-Wide Comparative Analysis of Aspergillus fumigatus Strains: The Reference Genome as a Matter of Concern
Source: Genes (Basel). 2018 Jul 19;9(7):363. doi: 10.3390/genes9070363 (PMC6071029; doi:10.3390/genes9070363)
Supplement: Supplementary file 1 [file genes-09-00363-s001.zip › Table S8.xlsx]

## Sheet: Table S8 Within groups Af293
	Proportions	No. Differences
1.1	0.0600963	16616.3
1.2	0.0508526	14060.4
1.3	0.067483	18658.6
2.1	0.0381934	10560.2
2.2	0.0587267	16237.6
3	0.0639207	17673.7
4	0.038079	10528.6
