# Supplementary material for: Genome-Wide Comparative Analysis of Aspergillus fumigatus Strains: The Reference Genome as a Matter of Concern
Source: Genes (Basel). 2018 Jul 19;9(7):363. doi: 10.3390/genes9070363 (PMC6071029; doi:10.3390/genes9070363)
Supplement: Supplementary file 1 [file genes-09-00363-s001.zip › Table S9.xlsx]

## Sheet: Table S9 Within groups A1163
	Proportions	No. Differences
1.1	0.0598226	16468.6
1.2	0.0506686	13948.6
1.3	0.0672649	18517.4
2.1	0.0380759	10481.9
2.2	0.0586561	16147.4
3	0.0648247	17845.6
4	0.0377352	10388.1
