# Supplementary material for: Genome-Wide Comparative Analysis of Aspergillus fumigatus Strains: The Reference Genome as a Matter of Concern
Source: Genes (Basel). 2018 Jul 19;9(7):363. doi: 10.3390/genes9070363 (PMC6071029; doi:10.3390/genes9070363)
Supplement: Supplementary file 1 [file genes-09-00363-s001.zip › Table S1.xlsx]

## Sheet: Table S1
	Af293		A1163
Strains	Mapping Rate (%)	Coverage (%) 10x	Mapping Rate (%)	Coverage (%) 10x
08-12-12-13	98.48	94.3325	96.35	92.9141
08-19-02-10	98.19	94.1833	95.49	92.714
08-19-02-30	97.82	95.7708	95.4	94.5453
08-19-02-46	97.08	94.7181	94.24	93.4358
08-19-02-61	97.93	94.7882	94.97	93.3941
08-31-08-91	97.97	94.8862	95.37	93.7422
08-36-03-25	97.86	95.9901	95.59	94.1606
09-7500806	96.8	96.4812	93.97	94.9365
10-01-02-27	97.98	95.6865	95.1	94.1758
12-7504462	95.49	96.6987	92.73	95.072
12-7504652	98.36	94.1863	95.54	92.7947
12-7505054	97.97	94.5566	95.45	93.0279
12-7505220	96.32	96.042	93.54	94.7198
12-7505446	97.48	94.6712	94.86	93.3851
Af293	99.78	95.8172	93.94	98.0276
AF293	99.9	94.2174	95.99	97.3051
AF41	98.78	94.7145	96.81	92.7247
Af65	97.44	95.3307	94.58	94.731
AF72	98.78	94.8096	96.47	92.8198
AF90	98.39	94.7088	95.88	93.3525
Afu1042-09	97.96	94.8566	93.3	93.2353
Afu124-E11	98.22	94.8528	95.3	93.25
Afu166-E11	98.17	94.8217	95.34	93.2181
Afu218-E11	98.21	94.8359	95.34	93.2357
Afu257-E11	98.22	94.7765	95.06	93.1634
Afu343-P-11	98.18	96.5311	95.82	94.4433
Afu591-12	98.19	94.7999	95.95	93.1952
Afu942-09	98.25	94.8322	95.69	93.2312
akuBKU80	94.22	99.4121	93.63	94.1452
ATCC204305	99.09	94.0269	97.69	92.6526
ATCC46645	95.86	95.7994	93.8	94.4692
CEA10	97.07	99.1387	98.34	93.7925
CM2141	97.38	95.4213	96.05	94.624
CM237	97.92	96.2618	97.87	94.1933
CM2495	98.87	90.2248	98.18	89.6165
CM2730	98.68	92.1682	96.48	91.4651
CM2733	98.41	92.1198	97.38	91.3658
CM3248	98.54	94.4136	98.38	92.6948
CM3249	98.05	91.7393	95.52	91.0857
CM3249b	98.5	91.4889	97.46	91.0716
CM3262	98.47	92.3562	97.05	91.635
CM3720	98.53	92.3385	96.67	91.59
CM4602	98.56	92.1244	96.6	91.3683
CM4946	98.05	92.8155	95.69	91.9144
CM5419	97.34	94.0397	95.62	92.8289
CM5757	98.02	95.4171	96.9	93.841
CM6126	97.66	95.2991	96.66	93.8974
CM6458	97.89	96.0507	96.02	94.1937
CM7510	97.88	95.9188	97.05	93.6434
CM7555	97.47	95.5382	93.2	94.3596
CM7560	98.78	91.667	97.57	90.7149
CM7570	98.3	92.4667	95.38	91.6925
CM7632	98.75	94.1324	96.47	94.9712
F12041	97.8	94.3373	92.56	92.9311
F12219	98.72	94.8557	96.2	92.8536
F12636	97.81	94.9472	93.98	93.4982
F13535	97.77	94.3859	91.64	92.9742
F13619	96.55	95.9917	92.57	94.3523
F13952	97.75	94.3065	92.26	92.8993
F14403	98.57	95.8498	94.63	94.0465
F14513G	97.7	94.3644	93.3	92.9555
F14532	98.2	94.798	95.57	93.3092
F14946G	98.38	95.5039	95.63	93.4952
F15390	98.25	94.7085	96.19	93.2516
F15927	97.94	92.6584	91.36	91.708
F16134	97.85	96.8843	95.92	94.3404
F16216	98.41	93.7048	94.62	92.3409
F16311	98.11	95.7031	96.41	93.6404
F17582	98.38	94.0894	95.57	92.7223
F17729	98.43	95.4246	96.86	93.4295
F17729W	98.46	95.3335	95.89	93.322
F17764	98.61	94.8097	96.88	92.5702
F18085	98.17	95.6567	95.57	93.5966
F5211G	97.95	95.0083	93.96	93.6552
F7763	98.72	95.4956	93.7	95.7367
IFM55369	97.59	92.2631	97.42	91.6125
IFM58026	98.31	85.7308	98.5	84.5153
IFM58029	99	91.2345	98.24	89.9727
IFM58401	98.52	86.724	98.19	85.4387
IFM59056	98.55	94.0776	98.04	92.6327
IFM59073	97.83	93.7799	97.5	92.9408
IFM59359	98.15	92.6263	98.03	91.877
IFM59361	94.69	95.0785	94.77	93.3302
IFM59365	98.12	87.6582	96.93	85.6331
IFM59777	96.86	91.2418	96.15	89.6852
IFM60514	98.89	93.5629	98.72	92.2552
IFM61118	97.92	88.7621	97.79	87.4814
IFM61407	98.66	93.9243	98.76	92.5642
IFM61578	98.07	90.5568	98.2	89.3408
IFM61610	98.98	93.6841	97.64	92.3686
IFM62516	96.45	89.2059	96.08	88.399
SL143435	96.77	97.1836	91.38	94.0877
SL143436	96.02	96.1277	88.46	94.1884
SL143437	95.63	96.2377	88.34	94.7033
SL143438	94.87	97.1929	89.46	94.1019
SL143439	96.59	96.6816	89.62	94.6027
SL143440	97.82	93.9376	93.93	92.7401
SL143441	97.7	95.7945	92.33	94.2751
SL146112	96.19	97.1786	88.59	94.0775
TP12	96.45	95.5204	93.43	96.8331
TP32	96.88	93.2401	95	91.9905
MIN	94.22	85.7308	88.34	84.5153
MAX	99.9	99.4121	98.76	98.0276
MEAN	97.8316	94.2567	95.3317	92.8916
